# Supplementary material for: Genotyping‐by‐sequencing through transcriptomics: implementation in a range of crop species with varying reproductive habits and ploidy levels
Source: Plant Biotechnol J. 2017 Oct 13;16(4):877–89. doi: 10.1111/pbi.12835 (PMC5866951; doi:10.1111/pbi.12835)
Supplement: Supplementary file 3 — Table S1 Lentil genetic distance matrix. [file PBI-16-877-s006.xlsx]

## Sheet: lentil_parents_neisd_pop_fl_nc0
SAMPLE	1162-27	96-047L-99R	ALDINGA	CASSAB	CDCGLAMIS	CDCMATADOR	CIPAL0001	CIPAL0102	CIPAL0105	CIPAL0205	CIPAL0206	COMMANDO	CUMRA	DIGGER	GUDO	ILL0213A	ILL0439	ILL0468	ILL0470	ILL0502	ILL075	ILL2024	ILL5465	ILL5714	ILL6002	ILL6788	ILL6802	ILL7537	INDIANHEAD	NORTHFIELD	NUGGET	P1374118	PALOUSE-Large seed	PALOUSE-Small seed	PBABOLT	PBAHERALD	PRECOZ
1162-27	0	0.16117	0.24406	0.20481	0.04865	0.13637	0.20836	0.20777	0.13635	0.24966	0.20601	0.26991	0.21481	0.19793	0.20553	0.19667	0.17219	0.1912	0.25298	0.27498	0.3337	0.32621	0.15311	0.25682	0.09124	0.20327	0.29097	0.22927	0.13367	0.28753	0.20716	0.23726	0.06436	0.24052	0.20693	0.1659	0.16869
96-047L-99R	0.16117	0	0.2068	0.12516	0.14217	0.11682	0.13598	0.18935	0.1478	0.23584	0.12893	0.25416	0.1834	0.12478	0.14931	0.18155	0.20301	0.22426	0.25925	0.27305	0.3397	0.33077	0.1714	0.25305	0.16348	0.21791	0.27764	0.24579	0.11586	0.26935	0.11818	0.20338	0.15586	0.23591	0.1272	0.0479	0.18988
ALDINGA	0.24406	0.2068	0	0.16628	0.20258	0.28296	0.15704	0.23569	0.18231	0.21017	0.14661	0.19028	0.15618	0.15831	0.16205	0.18163	0.17707	0.18868	0.27091	0.21002	0.36006	0.35071	0.18621	0.19007	0.21907	0.20044	0.22709	0.26905	0.245	0.20069	0.16888	0.16392	0.22331	0.18666	0.18427	0.21703	0.15519
CASSAB	0.20481	0.12516	0.16628	0	0.17238	0.23141	0.01903	0.23557	0.10269	0.22795	0.08678	0.22381	0.12439	0.01708	0.0766	0.16746	0.18532	0.20248	0.25517	0.23423	0.34322	0.33617	0.14849	0.22728	0.17979	0.20537	0.23659	0.24837	0.17527	0.25167	0.05774	0.14968	0.19265	0.19699	0.16026	0.14277	0.16692
CDCGLAMIS	0.04865	0.14217	0.20258	0.17238	0	0.14016	0.16784	0.19905	0.11323	0.23055	0.17286	0.24374	0.18601	0.16466	0.16684	0.17637	0.16033	0.17712	0.24008	0.25289	0.31993	0.31068	0.13007	0.22787	0.07727	0.18346	0.26749	0.213	0.12524	0.2589	0.17705	0.205	0.0502	0.20709	0.18114	0.1465	0.14279
CDCMATADOR	0.13637	0.11682	0.28296	0.23141	0.14016	0	0.23499	0.16749	0.18468	0.26942	0.24952	0.31453	0.25029	0.22562	0.23933	0.20984	0.20203	0.22702	0.25299	0.32868	0.33561	0.32571	0.19138	0.30773	0.14751	0.23559	0.33314	0.23884	0.05554	0.33745	0.24632	0.27533	0.13017	0.2728	0.2103	0.10568	0.19919
CIPAL0001	0.20836	0.13598	0.15704	0.01903	0.16784	0.23499	0	0.23891	0.1101	0.23141	0.0962	0.22632	0.13011	0.02408	0.06417	0.17046	0.18875	0.20518	0.25572	0.24035	0.34132	0.33425	0.15076	0.22992	0.18147	0.20946	0.23854	0.25022	0.17771	0.25593	0.06843	0.15303	0.18904	0.18482	0.16534	0.14808	0.1622
CIPAL0102	0.20777	0.18935	0.23569	0.23557	0.19905	0.16749	0.23891	0	0.20921	0.15305	0.21809	0.22948	0.21591	0.21524	0.23483	0.20497	0.22184	0.2441	0.27974	0.25756	0.35331	0.3489	0.22123	0.22715	0.19812	0.23001	0.24957	0.26607	0.13102	0.18532	0.21182	0.20909	0.19434	0.27491	0.179	0.18721	0.19811
CIPAL0105	0.13635	0.1478	0.18231	0.10269	0.11323	0.18468	0.1101	0.20921	0	0.226	0.12145	0.22972	0.15549	0.09514	0.12458	0.17233	0.13972	0.15393	0.25115	0.23751	0.33722	0.33148	0.10618	0.22697	0.11704	0.1799	0.26094	0.22524	0.15197	0.25495	0.1135	0.17653	0.10864	0.20167	0.1654	0.14604	0.13094
CIPAL0205	0.24966	0.23584	0.21017	0.22795	0.23055	0.26942	0.23141	0.15305	0.226	0	0.17883	0.12117	0.19104	0.20917	0.21979	0.19887	0.21926	0.23544	0.31337	0.14892	0.37465	0.37368	0.23341	0.13653	0.23951	0.22069	0.1602	0.31976	0.24203	0.05673	0.17879	0.11944	0.25125	0.23128	0.1658	0.22952	0.20176
CIPAL0206	0.20601	0.12893	0.14661	0.08678	0.17286	0.24952	0.0962	0.21809	0.12145	0.17883	0	0.19115	0.13493	0.08197	0.1063	0.15043	0.17807	0.19309	0.26145	0.20796	0.35248	0.34526	0.1589	0.19725	0.18551	0.19693	0.22205	0.25666	0.20488	0.19624	0.06649	0.14739	0.1974	0.19808	0.14521	0.14252	0.15714
COMMANDO	0.26991	0.25416	0.19028	0.22381	0.24374	0.31453	0.22632	0.22948	0.22972	0.12117	0.19115	0	0.19152	0.20588	0.21752	0.20931	0.21337	0.22546	0.31779	0.11942	0.37228	0.37583	0.22515	0.12958	0.25219	0.2095	0.14968	0.32972	0.28338	0.10172	0.19334	0.10903	0.25906	0.20888	0.17777	0.2585	0.19933
CUMRA	0.21481	0.1834	0.15618	0.12439	0.18601	0.25029	0.13011	0.21591	0.15549	0.19104	0.13493	0.19152	0	0.11025	0.14211	0.11933	0.16475	0.18569	0.25704	0.19769	0.33917	0.3315	0.17328	0.19492	0.19002	0.17623	0.20874	0.25327	0.20671	0.20626	0.12033	0.14862	0.20074	0.18261	0.17336	0.19167	0.15378
DIGGER	0.19793	0.12478	0.15831	0.01708	0.16466	0.22562	0.02408	0.21524	0.09514	0.20917	0.08197	0.20588	0.11025	0	0.07755	0.15658	0.1718	0.1889	0.2475	0.21788	0.33494	0.32762	0.14505	0.21026	0.17275	0.19229	0.21867	0.24086	0.16864	0.23216	0.04007	0.13266	0.18351	0.18668	0.14632	0.13864	0.15936
GUDO	0.20553	0.14931	0.16205	0.0766	0.16684	0.23933	0.06417	0.23483	0.12458	0.21979	0.1063	0.21752	0.14211	0.07755	0	0.17066	0.1804	0.19473	0.25937	0.23059	0.34294	0.33715	0.15441	0.22628	0.17841	0.20383	0.22696	0.24869	0.19212	0.24177	0.09679	0.16262	0.1828	0.1844	0.15636	0.15451	0.15528
ILL0213A	0.19667	0.18155	0.18163	0.16746	0.17637	0.20984	0.17046	0.20497	0.17233	0.19887	0.15043	0.20931	0.11933	0.15658	0.17066	0	0.17701	0.20319	0.17716	0.22255	0.24502	0.24258	0.17693	0.20755	0.18407	0.17992	0.2268	0.19945	0.17545	0.21684	0.15654	0.17624	0.18328	0.19799	0.1929	0.18223	0.16095
ILL0439	0.17219	0.20301	0.17707	0.18532	0.16033	0.20203	0.18875	0.22184	0.13972	0.21926	0.17807	0.21337	0.16475	0.1718	0.1804	0.17701	0	0.01232	0.25449	0.20771	0.33167	0.32417	0.12463	0.20655	0.14324	0.11112	0.23453	0.23237	0.18838	0.23271	0.18576	0.18935	0.14276	0.16955	0.21007	0.20614	0.1079
ILL0468	0.1912	0.22426	0.18868	0.20248	0.17712	0.22702	0.20518	0.2441	0.15393	0.23544	0.19309	0.22546	0.18569	0.1889	0.19473	0.20319	0.01232	0	0.28286	0.2184	0.36269	0.35516	0.13447	0.22015	0.15913	0.11884	0.24794	0.2551	0.21359	0.24524	0.202	0.20446	0.15864	0.18145	0.22917	0.22678	0.11685
ILL0470	0.25298	0.25925	0.27091	0.25517	0.24008	0.25299	0.25572	0.27974	0.25115	0.31337	0.26145	0.31779	0.25704	0.2475	0.25937	0.17716	0.25449	0.28286	0	0.33186	0.29076	0.28746	0.23908	0.30172	0.24652	0.23734	0.32327	0.14018	0.21122	0.33576	0.25865	0.28262	0.23598	0.28181	0.29064	0.24981	0.23544
ILL0502	0.27498	0.27305	0.21002	0.23423	0.25289	0.32868	0.24035	0.25756	0.23751	0.14892	0.20796	0.11942	0.19769	0.21788	0.23059	0.22255	0.20771	0.2184	0.33186	0	0.38689	0.38407	0.22896	0.14923	0.25334	0.20969	0.17062	0.33697	0.29954	0.13133	0.20235	0.11086	0.26256	0.21123	0.19443	0.27971	0.19299
ILL075	0.3337	0.3397	0.36006	0.34322	0.31993	0.33561	0.34132	0.35331	0.33722	0.37465	0.35248	0.37228	0.33917	0.33494	0.34294	0.24502	0.33167	0.36269	0.29076	0.38689	0	0.18657	0.31821	0.36452	0.32577	0.32724	0.38373	0.31934	0.3019	0.39087	0.34651	0.34823	0.31916	0.35812	0.3626	0.34111	0.31555
ILL2024	0.32621	0.33077	0.35071	0.33617	0.31068	0.32571	0.33425	0.3489	0.33148	0.37368	0.34526	0.37583	0.3315	0.32762	0.33715	0.24258	0.32417	0.35516	0.28746	0.38407	0.18657	0	0.31746	0.36721	0.31484	0.31901	0.38699	0.31759	0.292	0.38858	0.3379	0.34473	0.30962	0.3478	0.35477	0.33357	0.30835
ILL5465	0.15311	0.1714	0.18621	0.14849	0.13007	0.19138	0.15076	0.22123	0.10618	0.23341	0.1589	0.22515	0.17328	0.14505	0.15441	0.17693	0.12463	0.13447	0.23908	0.22896	0.31821	0.31746	0	0.21226	0.12872	0.16762	0.24838	0.22137	0.16507	0.25037	0.1612	0.18919	0.1205	0.18452	0.18901	0.17635	0.12272
ILL5714	0.25682	0.25305	0.19007	0.22728	0.22787	0.30773	0.22992	0.22715	0.22697	0.13653	0.19725	0.12958	0.19492	0.21026	0.22628	0.20755	0.20655	0.22015	0.30172	0.14923	0.36452	0.36721	0.21226	0	0.23095	0.19239	0.17734	0.30039	0.27619	0.11973	0.19809	0.13096	0.23705	0.22109	0.19256	0.26132	0.19256
ILL6002	0.09124	0.16348	0.21907	0.17979	0.07727	0.14751	0.18147	0.19812	0.11704	0.23951	0.18551	0.25219	0.19002	0.17275	0.17841	0.18407	0.14324	0.15913	0.24652	0.25334	0.32577	0.31484	0.12872	0.23095	0	0.17754	0.25715	0.19363	0.13189	0.26878	0.18743	0.21249	0.05834	0.21229	0.19377	0.16547	0.11968
ILL6788	0.20327	0.21791	0.20044	0.20537	0.18346	0.23559	0.20946	0.23001	0.1799	0.22069	0.19693	0.2095	0.17623	0.19229	0.20383	0.17992	0.11112	0.11884	0.23734	0.20969	0.32724	0.31901	0.16762	0.19239	0.17754	0	0.2081	0.20267	0.21181	0.21884	0.1966	0.18039	0.17587	0.17458	0.2001	0.21583	0.13771
ILL6802	0.29097	0.27764	0.22709	0.23659	0.26749	0.33314	0.23854	0.24957	0.26094	0.1602	0.22205	0.14968	0.20874	0.21867	0.22696	0.2268	0.23453	0.24794	0.32327	0.17062	0.38373	0.38699	0.24838	0.17734	0.25715	0.2081	0	0.33725	0.29455	0.14157	0.21074	0.14105	0.2796	0.23689	0.21168	0.27918	0.21996
ILL7537	0.22927	0.24579	0.26905	0.24837	0.213	0.23884	0.25022	0.26607	0.22524	0.31976	0.25666	0.32972	0.25327	0.24086	0.24869	0.19945	0.23237	0.2551	0.14018	0.33697	0.31934	0.31759	0.22137	0.30039	0.19363	0.20267	0.33725	0	0.19206	0.34027	0.24977	0.28585	0.19572	0.2823	0.28382	0.24221	0.19442
INDIANHEAD	0.13367	0.11586	0.245	0.17527	0.12524	0.05554	0.17771	0.13102	0.15197	0.24203	0.20488	0.28338	0.20671	0.16864	0.19212	0.17545	0.18838	0.21359	0.21122	0.29954	0.3019	0.292	0.16507	0.27619	0.13189	0.21181	0.29455	0.19206	0	0.30354	0.19246	0.23505	0.12094	0.24138	0.20105	0.10711	0.17038
NORTHFIELD	0.28753	0.26935	0.20069	0.25167	0.2589	0.33745	0.25593	0.18532	0.25495	0.05673	0.19624	0.10172	0.20626	0.23216	0.24177	0.21684	0.23271	0.24524	0.33576	0.13133	0.39087	0.38858	0.25037	0.11973	0.26878	0.21884	0.14157	0.34027	0.30354	0	0.19753	0.11446	0.27918	0.23013	0.18311	0.27225	0.21178
NUGGET	0.20716	0.11818	0.16888	0.05774	0.17705	0.24632	0.06843	0.21182	0.1135	0.17879	0.06649	0.19334	0.12033	0.04007	0.09679	0.15654	0.18576	0.202	0.25865	0.20235	0.34651	0.3379	0.1612	0.19809	0.18743	0.1966	0.21074	0.24977	0.19246	0.19753	0	0.13013	0.20144	0.20077	0.13826	0.13521	0.16906
P1374118	0.23726	0.20338	0.16392	0.14968	0.205	0.27533	0.15303	0.20909	0.17653	0.11944	0.14739	0.10903	0.14862	0.13266	0.16262	0.17624	0.18935	0.20446	0.28262	0.11086	0.34823	0.34473	0.18919	0.13096	0.21249	0.18039	0.14105	0.28585	0.23505	0.11446	0.13013	0	0.22366	0.18839	0.13804	0.20989	0.17181
PALOUSE-Large seed	0.06436	0.15586	0.22331	0.19265	0.0502	0.13017	0.18904	0.19434	0.10864	0.25125	0.1974	0.25906	0.20074	0.18351	0.1828	0.18328	0.14276	0.15864	0.23598	0.26256	0.31916	0.30962	0.1205	0.23705	0.05834	0.17587	0.2796	0.19572	0.12094	0.27918	0.20144	0.22366	0	0.20679	0.19583	0.15642	0.11983
PALOUSE-Small seed	0.24052	0.23591	0.18666	0.19699	0.20709	0.2728	0.18482	0.27491	0.20167	0.23128	0.19808	0.20888	0.18261	0.18668	0.1844	0.19799	0.16955	0.18145	0.28181	0.21123	0.35812	0.3478	0.18452	0.22109	0.21229	0.17458	0.23689	0.2823	0.24138	0.23013	0.20077	0.18839	0.20679	0	0.23301	0.23967	0.13165
PBABOLT	0.20693	0.1272	0.18427	0.16026	0.18114	0.2103	0.16534	0.179	0.1654	0.1658	0.14521	0.17777	0.17336	0.14632	0.15636	0.1929	0.21007	0.22917	0.29064	0.19443	0.3626	0.35477	0.18901	0.19256	0.19377	0.2001	0.21168	0.28382	0.20105	0.18311	0.13826	0.13804	0.19583	0.23301	0	0.11704	0.19267
PBAHERALD	0.1659	0.0479	0.21703	0.14277	0.1465	0.10568	0.14808	0.18721	0.14604	0.22952	0.14252	0.2585	0.19167	0.13864	0.15451	0.18223	0.20614	0.22678	0.24981	0.27971	0.34111	0.33357	0.17635	0.26132	0.16547	0.21583	0.27918	0.24221	0.10711	0.27225	0.13521	0.20989	0.15642	0.23967	0.11704	0	0.1884
PRECOZ	0.16869	0.18988	0.15519	0.16692	0.14279	0.19919	0.1622	0.19811	0.13094	0.20176	0.15714	0.19933	0.15378	0.15936	0.15528	0.16095	0.1079	0.11685	0.23544	0.19299	0.31555	0.30835	0.12272	0.19256	0.11968	0.13771	0.21996	0.19442	0.17038	0.21178	0.16906	0.17181	0.11983	0.13165	0.19267	0.1884	0
