# Supplementary material for: Genotyping‐by‐sequencing through transcriptomics: implementation in a range of crop species with varying reproductive habits and ploidy levels
Source: Plant Biotechnol J. 2017 Oct 13;16(4):877–89. doi: 10.1111/pbi.12835 (PMC5866951; doi:10.1111/pbi.12835)
Supplement: Supplementary file 4 — Table S2 Perennial ryegrass genetic map information and comparative genome analysis to rice and B. distachyon. [file PBI-16-877-s003.xlsx]

## Sheet: Sheet1
ID	Ryegrass LG	Ryegrass position	Brachypodium gene ID	Brachypodium Blast eval	Rice japonica gene ID	Rice japonica Blast evalue
ID_150186_scaffold9938_Locus_2838_1_88.4_COMPLEX_No_definition_line_found	1	0	Bradi3g24740.1	0	NM_001071105.2	0
ID_133264_C1418592_59.0_No_definition_line_found	1	0	Bradi2g14200.1	4e-171	#N/A	#N/A
ID_167566_scaffold11417_Locus_3295_3_75.4_COMPLEX_No_definition_line_found	1	1.704	Bradi2g14370.1	0	NM_001067657.1	3e-81
ID_158201_scaffold253_Locus_68_1_79.7_COMPLEX_No_definition_line_found	1	1.998	Bradi2g40810.1	0	NM_001049833.1	0
ID_46346_C1086727_103.0_No_definition_line_found	1	3.02	Bradi3g23070.1	2e-134	NM_001057147.1	2e-119
ID_160755_scaffold44664_Locus_25124_2_87.9_COMPLEX_No_definition_line_found	1	3.301	Bradi2g14290.1	3e-127	#N/A	#N/A
ID_147543_Locus_2765_Contig1_No_definition_line_found	1	4.353	Bradi3g30560.1	0	NM_001071580.1	0
ID_154584_scaffold85505_Locus_88972_1_48.0_COMPLEX_No_definition_line_found	1	8.894	Bradi2g46830.1	0	#N/A	#N/A
ID_166699_Locus_68019_Contig1_No_definition_line_found	1	10.672	Bradi2g14600.1	0	NM_001061402.1	0
ID_152936_Locus_42482_Contig1_No_definition_line_found	1	11.096	Bradi2g14570.1	0	#N/A	#N/A
ID_165112_scaffold36239_Locus_17797_3_41.1_COMPLEX_No_definition_line_found	1	20.063	Bradi1g72120.2	0	NM_001057058.1	2e-145
ID_143640_scaffold102006_Locus_147285_2_53.9_COMPLEX_No_definition_line_found	1	20.938	Bradi2g15530.2	2e-100	NM_001062946.1	2e-61
ID_165511_Locus_109613_Contig1_No_definition_line_found	1	21.725	Bradi2g26510.1	0	NM_001061985.1	0
ID_134485_scaffold69238_Locus_56039_0_74.1_COMPLEX_No_definition_line_found	1	22.556	Bradi1g51300.1	0	NM_001063283.1	0
ID_154637_C1452416_56.0_No_definition_line_found	1	23.623	Bradi2g26260.1	0	NM_001061997.1	0
ID_167309_Locus_7564_Contig1_No_definition_line_found	1	23.959	Bradi2g26550.1	0	NM_001187480.1	3e-155
ID_151400_Locus_99413_Contig1_No_definition_line_found	1	24.15	Bradi2g17170.1	0	NM_001062812.1	0
ID_158060_scaffold105443_Locus_166314_1_51.0_BUBBLE_No_definition_line_found	1	24.363	Bradi2g26090.1	1e-149	NM_001062006.2	4e-96
ID_158822_Locus_27590_Contig1_No_definition_line_found	1	24.366	Bradi2g26080.1	0	NM_001062007.1	0
ID_165269_Locus_36506_Contig1_No_definition_line_found	1	24.556	Bradi2g25860.1	0	NM_001062030.2	0
ID_98273_scaffold87491_Locus_94259_0_22.3_LINEAR_No_definition_line_found	1	24.583	Bradi2g25610.3	6e-87	#N/A	#N/A
ID_160314_scaffold59191_Locus_41172_1_74.1_FORK_No_definition_line_found	1	24.689	Bradi2g26300.1	0	NM_001053922.1	0
ID_160113_C1456690_51.0_No_definition_line_found	1	24.854	Bradi2g25570.1	0	NM_001062058.1	0
ID_136261_C1425666_43.0_No_definition_line_found	1	25.001	Bradi2g25080.2	1e-107	NM_001062108.2	2e-116
ID_157030_scaffold82976_Locus_82946_1_51.2_BUBBLE_No_definition_line_found	1	25.009	Bradi2g25210.1	0	NM_001061677.1	0
ID_154246_C1452106_59.0_No_definition_line_found	1	25.013	Bradi2g25100.1	0	NM_001062106.1	0
ID_137858_C1428968_60.0_No_definition_line_found	1	25.266	Bradi2g25360.1	0	NM_001062082.1	0
ID_156978_scaffold109450_Locus_193357_0_65.1_LINEAR_No_definition_line_found	1	25.295	Bradi2g25540.1	0	NM_001062060.1	0
ID_157530_scaffold98098_Locus_129494_1_51.5_COMPLEX_No_definition_line_found	1	25.331	Bradi2g57100.1	6e-173	NM_001051551.1	2e-169
ID_159396_scaffold85452_Locus_88804_0_55.9_LINEAR_No_definition_line_found	1	25.335	#N/A	#N/A	NM_001062135.1	0
ID_166433_Locus_44706_Contig1_No_definition_line_found	1	25.389	Bradi3g34250.2	0	NM_001072026.1	7e-106
ID_159918_scaffold98214_Locus_130096_0_54.1_LINEAR_No_definition_line_found	1	25.4	Bradi3g33900.1	0	NM_001071979.1	0
ID_128519_C1406288_53.0_No_definition_line_found	1	25.415	Bradi2g24820.1	5e-31	#N/A	#N/A
ID_165431_scaffold86465_Locus_91595_1_37.8_COMPLEX_No_definition_line_found	1	25.418	Bradi3g34290.1	0	NM_001072020.1	0
ID_81494_C1239530_79.0_No_definition_line_found	1	25.421	Bradi3g34360.1	1e-137	NM_001072016.1	1e-63
ID_163279_scaffold87044_Locus_93066_2_40.5_COMPLEX_No_definition_line_found	1	25.442	Bradi3g34590.1	0	#N/A	#N/A
ID_157556_scaffold32021_Locus_14815_1_52.3_COMPLEX_No_definition_line_found	1	25.444	Bradi3g34280.3	0	#N/A	#N/A
ID_143102_Locus_15597_Contig1_No_definition_line_found	1	25.523	Bradi3g34520.1	0	NM_001072035.1	0
ID_140432_Locus_46892_Contig1_No_definition_line_found	1	25.555	Bradi2g28890.1	0	NM_001061810.1	0
ID_153218_C1451218_60.0_No_definition_line_found	1	25.626	Bradi1g33120.1	0	NM_001061806.1	0
ID_160126_scaffold79212_Locus_74380_1_48.1_COMPLEX_No_definition_line_found	1	25.672	Bradi3g21650.1	0	NM_001072044.1	0
ID_167562_scaffold44397_Locus_24888_4_30.2_COMPLEX_No_definition_line_found	1	25.762	Bradi2g25890.1	0	#N/A	#N/A
ID_141673_C1436304_58.0_No_definition_line_found	1	25.805	Bradi2g25120.1	0	NM_001062105.1	0
ID_122334_scaffold45993_Locus_26455_1_51.5_FORK_No_definition_line_found	1	25.836	Bradi2g17040.1	6e-119	NM_001062820.1	4e-126
ID_166230_scaffold93893_Locus_114022_1_55.8_COMPLEX_No_definition_line_found	1	25.846	Bradi2g24960.1	0	NM_001062123.2	1e-162
ID_155030_scaffold104136_Locus_158558_0_41.6_LINEAR_No_definition_line_found	1	26.167	Bradi2g47220.1	1e-104	NM_001062772.1	0
ID_161565_scaffold110061_Locus_199622_1_47.3_BUBBLE_No_definition_line_found	1	26.169	Bradi2g24860.5	0	NM_001062133.1	0
ID_160436_scaffold62641_Locus_46004_2_54.9_COMPLEX_No_definition_line_found	1	26.208	Bradi2g16160.1	0	NM_001062883.1	0
ID_142142_C1437192_51.0_No_definition_line_found	1	26.71	Bradi2g24850.1	0	NM_001062134.1	0
ID_165918_scaffold41758_Locus_22666_3_53.7_COMPLEX_No_definition_line_found	1	26.821	Bradi3g34270.1	0	NM_001072028.1	0
ID_145224_scaffold88714_Locus_97529_2_62.1_COMPLEX_No_definition_line_found	1	27.408	Bradi2g25870.1	0	NM_001062028.1	0
ID_149281_scaffold64302_Locus_48450_0_58.7_COMPLEX_No_definition_line_found	1	27.807	Bradi2g26480.1	2e-161	NM_001061987.1	1e-153
ID_167054_scaffold48876_Locus_29367_2_62.1_COMPLEX_No_definition_line_found	1	30.033	Bradi2g27160.1	0	NM_001061909.1	0
ID_159528_scaffold70014_Locus_57375_0_59.1_COMPLEX_No_definition_line_found	1	30.235	Bradi4g25940.3	0	NM_001062438.1	0
ID_134140_scaffold6404_Locus_1782_0_66.4_COMPLEX_No_definition_line_found	1	30.656	Bradi2g16310.1	2e-159	NM_001050328.1	5e-62
ID_150214_scaffold108656_Locus_187459_0_46.4_BUBBLE_No_definition_line_found	1	30.69	Bradi2g27330.1	7e-176	#N/A	#N/A
ID_135884_Locus_17967_Contig1_No_definition_line_found	1	30.758	Bradi2g27360.1	6e-135	NM_001061893.1	3e-89
ID_162259_Locus_44875_Contig1_No_definition_line_found	1	30.899	Bradi2g28000.1	0	NM_001061837.1	0
ID_154181_scaffold4946_Locus_1370_4_72.9_COMPLEX_No_definition_line_found	1	31.327	Bradi2g26680.1	0	NM_001061971.1	0
ID_148002_scaffold109611_Locus_194828_0_55.5_LINEAR_No_definition_line_found	1	32.219	Bradi2g21870.1	0	#N/A	#N/A
ID_165736_scaffold92283_Locus_108566_1_59.2_COMPLEX_No_definition_line_found	1	33.04	Bradi2g27950.1	0	NM_001185368.1	0
ID_140962_scaffold104184_Locus_158782_0_54.5_COMPLEX_No_definition_line_found	1	33.367	Bradi2g27940.1	3e-124	NM_001061842.1	5e-48
ID_157647_scaffold62743_Locus_46204_2_52.1_COMPLEX_No_definition_line_found	1	35.579	Bradi2g18980.1	2e-67	NM_001062662.1	8e-68
ID_157686_C1454968_61.0_No_definition_line_found	1	35.838	Bradi2g23790.1	0	NM_001062225.1	0
ID_154105_scaffold110624_Locus_205524_0_53.6_LINEAR_No_definition_line_found	1	36.162	Bradi2g22200.4	0	NM_001051175.2	8e-157
ID_167615_C1460285_50.0_No_definition_line_found	1	36.958	Bradi2g22470.1	0	NM_001062361.1	0
ID_141606_scaffold23298_Locus_8699_0_58.5_LINEAR_No_definition_line_found	1	37.479	Bradi2g23500.1	0	NM_001062259.1	0
ID_152176_Locus_27945_Contig1_No_definition_line_found	1	39.485	Bradi2g21040.1	0	NM_001187546.1	0
ID_146812_C1444282_62.0_No_definition_line_found	1	41.194	Bradi2g17970.1	0	NM_001062741.1	0
ID_141542_scaffold16187_Locus_5005_0_55.0_COMPLEX_No_definition_line_found	1	42.437	Bradi2g22150.1	0	NM_001062393.2	0
ID_134675_Locus_169583_Contig1_No_definition_line_found	1	44.419	Bradi2g27900.1	1e-126	#N/A	#N/A
ID_167226_scaffold106687_Locus_173951_1_18.2_COMPLEX_No_definition_line_found	1	47.702	#N/A	#N/A	NM_001187943.1	0
ID_152105_scaffold38973_Locus_20218_4_54.2_COMPLEX_No_definition_line_found	1	47.825	Bradi2g39360.2	0	NM_001060963.1	0
ID_160148_scaffold25528_Locus_10085_0_73.9_COMPLEX_No_definition_line_found	1	48.462	Bradi3g32210.2	0	NM_001071717.1	0
ID_144450_scaffold91373_Locus_105634_0_51.9_BUBBLE_No_definition_line_found	1	54.065	Bradi3g33620.1	0	NM_001065496.1	2e-136
ID_165611_Locus_24613_Contig1_No_definition_line_found	1	55.001	Bradi2g25950.1	0	NM_001062017.1	0
ID_142039_Locus_174751_Contig1_No_definition_line_found	1	55.798	Bradi2g19010.1	1e-162	#N/A	#N/A
ID_105211_C1331885_72.0_No_definition_line_found	1	55.915	Bradi3g21660.1	4e-79	#N/A	#N/A
ID_158747_C1455830_57.0_No_definition_line_found	1	56.636	Bradi2g25320.1	0	NM_001062088.1	0
ID_156128_Locus_137228_Contig1_No_definition_line_found	1	59.053	Bradi3g34350.1	0	NM_001072017.1	0
ID_160892_scaffold35908_Locus_17588_4_47.0_COMPLEX_No_definition_line_found	1	60.353	Bradi2g35020.1	0	NM_001061231.1	0
ID_165069_scaffold14454_Locus_4376_0_52.8_COMPLEX_No_definition_line_found	1	61.2	#N/A	#N/A	NM_001048279.2	4e-58
ID_164850_scaffold48208_Locus_28679_1_52.3_COMPLEX_No_definition_line_found	1	61.785	Bradi2g25580.1	0	NM_001062057.1	0
ID_157205_scaffold45414_Locus_25864_1_66.3_COMPLEX_No_definition_line_found	1	63.374	Bradi2g31270.1	0	NM_001061709.1	0
ID_151321_scaffold47409_Locus_27893_2_82.6_COMPLEX_No_definition_line_found	1	66.634	Bradi2g35810.1	0	NM_001061195.1	0
ID_158877_Locus_27563_Contig1_No_definition_line_found	1	66.95	Bradi2g35730.1	0	NM_001061200.1	0
ID_146295_scaffold89619_Locus_99917_0_53.8_LINEAR_No_definition_line_found	1	68.032	Bradi3g28120.2	0	NM_001071324.1	0
ID_135012_scaffold28902_Locus_12430_1_90.6_BUBBLE_No_definition_line_found	1	68.631	Bradi2g38140.1	1e-172	NM_001061060.1	1e-28
ID_138692_scaffold19533_Locus_6533_4_63.3_COMPLEX_No_definition_line_found	1	69.161	Bradi2g34440.3	0	NM_001061294.1	4e-173
ID_166136_Locus_28579_Contig1_No_definition_line_found	1	70.185	Bradi2g14960.1	0	NM_001062958.1	0
ID_146282_Locus_121490_Contig1_No_definition_line_found	1	70.388	Bradi2g38470.4	0	NM_001187276.1	4e-69
ID_164877_scaffold96128_Locus_122041_0_60.7_COMPLEX_No_definition_line_found	1	70.605	Bradi2g38490.1	0	NM_001061091.1	0
ID_157684_Locus_14693_Contig1_No_definition_line_found	1	71.553	Bradi2g38250.1	0	NM_001061072.1	3e-166
ID_159082_Locus_2998_Contig2_No_definition_line_found	1	71.723	Bradi2g31990.1	0	NM_001061476.1	0
ID_151055_Locus_2720_Contig1_No_definition_line_found	1	71.917	Bradi3g14140.1	0	NM_001067436.1	0
ID_143730_Locus_11980_Contig1_No_definition_line_found	1	71.946	Bradi2g38380.1	1e-162	NM_001061079.1	3e-149
ID_162799_scaffold36151_Locus_17750_0_82.2_COMPLEX_No_definition_line_found	1	72.043	Bradi2g31830.1	0	NM_001061510.1	0
ID_145463_scaffold47031_Locus_27446_1_88.9_BUBBLE_No_definition_line_found	1	72.677	Bradi3g29400.1	0	NM_001071441.1	6e-167
ID_158939_C1455964_57.0_No_definition_line_found	1	72.927	Bradi3g30160.1	0	NM_001071526.1	0
ID_133226_Locus_111616_Contig1_No_definition_line_found	1	73.23	#N/A	#N/A	NM_001061700.2	3e-98
ID_148321_C1446058_68.0_No_definition_line_found	1	73.269	Bradi1g32500.2	0	#N/A	#N/A
ID_165857_Locus_17027_Contig1_No_definition_line_found	1	73.427	Bradi3g29250.2	0	NM_001071428.1	0
ID_165213_Locus_29558_Contig1_No_definition_line_found	1	73.442	Bradi3g29260.1	0	#N/A	#N/A
ID_155677_scaffold27917_Locus_11729_4_36.5_COMPLEX_No_definition_line_found	1	73.521	Bradi2g30580.1	4e-75	#N/A	#N/A
ID_129426_C1408910_66.0_No_definition_line_found	1	73.915	Bradi3g29090.1	0	NM_001071418.1	0
ID_164657_scaffold70524_Locus_58328_1_33.1_BUBBLE_No_definition_line_found	1	73.916	Bradi3g22980.3	0	NM_001074835.2	2e-180
ID_24045_C961695_63.0_No_definition_line_found	1	73.96	Bradi3g29840.1	2e-88	#N/A	#N/A
ID_134939_Locus_11786_Contig1_No_definition_line_found	1	74.028	Bradi2g31920.1	0	NM_001061485.1	7e-41
ID_162367_Locus_3544_Contig1_No_definition_line_found	1	74.064	Bradi3g29880.1	0	NM_001071485.1	0
ID_160614_C1457044_60.0_No_definition_line_found	1	74.096	Bradi3g28460.1	0	NM_001071361.1	0
ID_166083_Locus_2211_Contig1_No_definition_line_found	1	74.109	#N/A	#N/A	NM_001187410.1	0
ID_162487_scaffold35544_Locus_17320_0_56.0_COMPLEX_No_definition_line_found	1	74.145	Bradi2g31490.1	0	NM_001061719.1	0
ID_138029_scaffold61321_Locus_44132_1_75.5_FORK_No_definition_line_found	1	74.146	Bradi2g33360.1	8e-169	NM_001061373.2	3e-25
ID_142667_C1438004_59.0_No_definition_line_found	1	74.162	Bradi2g31640.1	0	NM_001061529.1	0
ID_152371_Locus_32950_Contig1_No_definition_line_found	1	74.18	Bradi2g33380.1	0	NM_001061370.1	0
ID_167165_scaffold61460_Locus_44326_3_59.5_COMPLEX_No_definition_line_found	1	74.186	Bradi3g28600.1	0	NM_001054195.1	0
ID_161010_scaffold17122_Locus_5376_3_51.8_COMPLEX_No_definition_line_found	1	74.204	Bradi3g28920.1	0	NM_001071405.1	0
ID_154656_scaffold63011_Locus_46616_2_59.4_COMPLEX_No_definition_line_found	1	74.246	Bradi1g77450.2	6e-143	NM_001060131.1	2e-104
ID_166872_Locus_33193_Contig1_No_definition_line_found	1	74.569	Bradi3g29700.1	0	NM_001058510.1	0
ID_147195_C1444766_58.0_No_definition_line_found	1	74.572	Bradi5g24050.1	0	NM_001071329.1	0
ID_152463_scaffold26384_Locus_10628_1_63.4_COMPLEX_No_definition_line_found	1	74.654	Bradi2g18230.2	0	NM_001056528.1	0
ID_167851_Locus_18986_Contig1_No_definition_line_found	1	74.654	Bradi4g14650.1	0	NM_001070596.1	2e-152
ID_165490_scaffold83726_Locus_84655_1_61.4_COMPLEX_No_definition_line_found	1	74.711	Bradi3g32630.1	0	NM_001071749.2	0
ID_149885_C1447880_63.0_No_definition_line_found	1	74.766	Bradi2g31870.1	0	NM_001061506.2	0
ID_152625_Locus_14548_Contig1_No_definition_line_found	1	74.851	Bradi2g34430.1	0	NM_001048664.1	0
ID_166595_Locus_66177_Contig1_No_definition_line_found	1	74.87	Bradi3g27970.1	0	NM_001071300.1	0
ID_23448_C818356_63.0_No_definition_line_found	1	74.904	Bradi2g34750.1	5e-94	NM_001049450.1	3e-87
ID_156885_Locus_17319_Contig1_No_definition_line_found	1	74.939	Bradi2g35850.1	0	NM_001061192.1	0
ID_163033_Locus_6275_Contig1_No_definition_line_found	1	74.939	Bradi2g34240.1	0	NM_001061323.1	0
ID_161193_Locus_7474_Contig1_No_definition_line_found	1	75.001	Bradi2g34250.1	3e-77	NM_001061312.1	1e-61
ID_152258_Locus_26819_Contig1_No_definition_line_found	1	75.001	Bradi2g34450.1	5e-143	NM_001061293.1	2e-127
ID_159901_scaffold74394_Locus_64832_1_60.8_COMPLEX_No_definition_line_found	1	75.005	Bradi3g03110.1	0	NM_001069360.1	0
ID_139056_Locus_7386_Contig1_No_definition_line_found	1	75.012	Bradi2g35070.2	0	NM_001061225.1	0
ID_152065_scaffold47125_Locus_27557_3_68.7_COMPLEX_No_definition_line_found	1	75.013	Bradi2g36420.1	0	NM_001061157.1	0
ID_132223_scaffold54007_Locus_34905_0_48.3_COMPLEX_No_definition_line_found	1	75.017	Bradi2g34130.1	6e-55	NM_001061327.1	8e-55
ID_157904_scaffold22721_Locus_8343_3_65.7_COMPLEX_No_definition_line_found	1	75.018	Bradi2g36460.1	0	NM_001061158.2	2e-94
ID_138736_C1430712_89.0_No_definition_line_found	1	75.021	Bradi2g35620.1	0	NM_001052159.1	0
ID_157588_scaffold49942_Locus_30375_4_74.2_COMPLEX_No_definition_line_found	1	75.05	Bradi2g36130.1	0	NM_001187288.1	0
ID_134507_scaffold19211_Locus_6376_0_64.0_COMPLEX_No_definition_line_found	1	75.053	Bradi2g34640.1	0	NM_001061268.1	0
ID_24630_C829978_83.0_No_definition_line_found	1	75.06	Bradi2g34760.1	3e-71	#N/A	#N/A
ID_130065_Locus_56077_Contig1_No_definition_line_found	1	75.068	Bradi2g35090.1	0	NM_001061223.1	0
ID_166344_Locus_29156_Contig1_No_definition_line_found	1	75.068	Bradi2g35590.1	0	NM_001061208.1	0
ID_155358_Locus_39909_Contig1_No_definition_line_found	1	75.089	Bradi2g35800.1	0	NM_001061196.1	0
ID_159115_Locus_158623_Contig1_No_definition_line_found	1	75.104	Bradi2g36240.1	0	NM_001061167.1	0
ID_166458_Locus_27001_Contig1_No_definition_line_found	1	75.118	Bradi2g34700.1	0	NM_001048601.1	7e-101
ID_87552_C1264112_109.0_No_definition_line_found	1	75.131	Bradi2g36470.1	9e-100	#N/A	#N/A
ID_166156_scaffold28116_Locus_11876_3_75.7_COMPLEX_No_definition_line_found	1	75.157	Bradi3g29440.1	0	NM_001071448.1	0
ID_164575_Locus_19040_Contig1_No_definition_line_found	1	75.602	Bradi2g36380.1	0	NM_001061159.1	0
ID_147045_C1444574_55.0_No_definition_line_found	1	75.642	Bradi2g34310.1	0	NM_001061306.1	0
ID_163241_Locus_30631_Contig1_No_definition_line_found	1	75.942	Bradi4g39170.1	0	NM_001189973.1	0
ID_154946_Locus_45132_Contig1_No_definition_line_found	1	75.997	Bradi2g36860.1	0	NM_001061121.1	0
ID_164549_scaffold37297_Locus_18773_0_66.7_COMPLEX_No_definition_line_found	1	76.179	Bradi2g34820.1	0	NM_001061248.1	0
ID_166073_scaffold50510_Locus_30959_1_46.2_COMPLEX_No_definition_line_found	1	76.455	Bradi2g14830.1	0	NM_001062995.1	0
ID_156362_scaffold45298_Locus_25732_2_63.1_COMPLEX_No_definition_line_found	1	76.541	Bradi2g36000.1	0	NM_001061185.1	0
ID_147338_scaffold1865_Locus_496_0_93.0_COMPLEX_No_definition_line_found	1	76.717	Bradi3g32000.1	0	NM_001071691.1	0
ID_151489_scaffold52854_Locus_33636_1_58.1_COMPLEX_No_definition_line_found	1	77.009	Bradi2g36230.1	0	NM_001061592.1	0
ID_145230_Locus_9120_Contig1_No_definition_line_found	1	77.256	Bradi2g38660.1	0	NM_001061102.1	5e-148
ID_160837_Locus_26842_Contig1_No_definition_line_found	1	77.574	Bradi5g07300.1	0	#N/A	#N/A
ID_23989_C946293_63.0_No_definition_line_found	1	77.66	Bradi2g34580.1	1e-91	#N/A	#N/A
ID_154988_scaffold34694_Locus_16675_0_53.8_COMPLEX_No_definition_line_found	1	78.02	Bradi2g34010.5	0	NM_001061337.1	0
ID_129812_Locus_7780_Contig1_No_definition_line_found	1	78.281	Bradi3g32010.1	0	NM_001071693.1	0
ID_166525_scaffold82324_Locus_81371_1_56.8_COMPLEX_No_definition_line_found	1	78.611	Bradi2g15510.1	0	NM_001062989.1	9e-170
ID_136400_scaffold12435_Locus_3620_3_45.3_COMPLEX_No_definition_line_found	1	78.946	Bradi2g21280.1	1e-52	#N/A	#N/A
ID_156507_C1454100_67.0_No_definition_line_found	1	78.967	Bradi2g14730.1	0	NM_001062917.1	0
ID_153565_scaffold27954_Locus_11746_4_37.1_COMPLEX_No_definition_line_found	1	79.308	Bradi2g14740.1	3e-145	NM_001063002.1	2e-143
ID_153242_Locus_806_Contig1_No_definition_line_found	1	79.436	Bradi2g33530.1	0	NM_001048781.1	0
ID_147767_scaffold84698_Locus_86948_0_42.2_LINEAR_No_definition_line_found	1	79.663	Bradi2g34810.2	0	NM_001061249.1	0
ID_163999_Locus_87417_Contig1_No_definition_line_found	1	80.016	Bradi3g33720.2	0	#N/A	#N/A
ID_20586_C514524_62.0_No_definition_line_found	1	80.276	Bradi2g14580.2	6e-52	#N/A	#N/A
ID_155792_Locus_726_Contig1_No_definition_line_found	1	81.756	Bradi3g50220.1	4e-144	NM_001054117.1	2e-118
ID_146727_C1444144_58.0_No_definition_line_found	1	81.827	Bradi2g15740.1	0	NM_001062924.1	0
ID_156944_Locus_48703_Contig1_No_definition_line_found	1	83.363	Bradi2g31820.2	0	NM_001061511.1	3e-132
ID_141476_Locus_2713_Contig1_No_definition_line_found	1	84.927	Bradi2g39950.1	0	NM_001060927.1	0
ID_150219_scaffold93799_Locus_113712_1_63.8_FORK_No_definition_line_found	1	84.986	Bradi2g34800.1	0	NM_001061250.1	0
ID_141109_scaffold37303_Locus_18777_4_30.3_COMPLEX_No_definition_line_found	1	88.975	Bradi2g37470.1	0	NM_001061004.1	0
ID_164793_Locus_47036_Contig1_No_definition_line_found	1	90.571	Bradi2g37530.1	0	NM_001187255.1	0
ID_165330_scaffold13379_Locus_3959_4_64.9_COMPLEX_No_definition_line_found	1	92.279	Bradi2g37570.1	0	NM_001061027.1	0
ID_150263_scaffold12935_Locus_3802_2_75.6_COMPLEX_No_definition_line_found	1	92.948	Bradi2g37400.1	0	NM_001063851.1	0
ID_144316_scaffold15493_Locus_4750_0_61.7_COMPLEX_No_definition_line_found	1	93.773	Bradi2g37480.1	0	NM_001061005.1	0
ID_166743_scaffold76046_Locus_67969_4_36.4_COMPLEX_No_definition_line_found	1	100.203	Bradi2g39150.2	8e-115	NM_001060978.1	2e-57
ID_157127_Locus_121406_Contig1_No_definition_line_found	1	104.139	Bradi2g37160.1	3e-66	NM_001057171.1	6e-49
ID_152945_scaffold25138_Locus_9852_0_62.4_COMPLEX_No_definition_line_found	2	0	Bradi5g26930.1	0	NM_001060864.2	0
ID_159624_scaffold12135_Locus_3520_3_54.2_COMPLEX_No_definition_line_found	2	0	Bradi5g26480.1	0	NM_001060828.1	0
ID_151368_scaffold91203_Locus_105086_1_59.9_BUBBLE_No_definition_line_found	2	1.378	Bradi5g27430.1	4e-154	NM_001060891.1	1e-130
ID_156199_scaffold3696_Locus_1018_1_30.8_COMPLEX_No_definition_line_found	2	1.381	Bradi5g26740.1	0	NM_001060839.1	0
ID_167193_Locus_3951_Contig1_No_definition_line_found	2	1.425	Bradi5g26820.1	0	NM_001060834.1	0
ID_167151_scaffold30590_Locus_13764_0_72.8_COMPLEX_No_definition_line_found	2	1.487	Bradi5g27460.1	0	NM_001060892.2	0
ID_139396_scaffold3378_Locus_925_0_55.7_COMPLEX_No_definition_line_found	2	3.7	Bradi5g26810.1	0	NM_001060836.1	0
ID_146362_scaffold48553_Locus_29097_0_48.5_COMPLEX_No_definition_line_found	2	3.997	Bradi5g26650.1	5e-108	NM_001060848.1	9e-126
ID_159455_Locus_58310_Contig1_No_definition_line_found	2	4.436	Bradi5g26610.1	0	NM_001060852.1	0
ID_135410_scaffold102015_Locus_147342_0_12.4_LINEAR_No_definition_line_found	2	4.97	Bradi5g26320.1	2e-173	NM_001060815.2	0
ID_164243_scaffold71943_Locus_60644_1_50.4_COMPLEX_No_definition_line_found	2	6.333	Bradi5g26420.1	0	NM_001060822.1	0
ID_162942_scaffold62934_Locus_46497_4_56.5_COMPLEX_No_definition_line_found	2	6.61	Bradi5g26290.1	0	NM_001060813.1	0
ID_150737_scaffold76328_Locus_68492_4_53.9_COMPLEX_No_definition_line_found	2	7.645	Bradi5g26320.1	1e-129	NM_001060815.2	0
ID_148814_scaffold33877_Locus_16106_3_37.9_COMPLEX_No_definition_line_found	2	8.088	Bradi5g26060.1	2e-97	NM_001060788.1	1e-70
ID_168044_Locus_421_Contig1_No_definition_line_found	2	8.23	Bradi5g26020.1	0	NM_001060780.2	0
ID_150624_Locus_9356_Contig1_No_definition_line_found	2	8.316	Bradi5g25970.1	0	#N/A	#N/A
ID_162438_Locus_2670_Contig1_No_definition_line_found	2	8.618	Bradi3g60140.2	0	NM_001053471.1	0
ID_150917_scaffold90079_Locus_101465_2_33.6_COMPLEX_No_definition_line_found	2	12.753	Bradi5g25860.1	7e-82	NM_001060766.1	3e-81
ID_145018_scaffold64460_Locus_48631_4_62.3_COMPLEX_No_definition_line_found	2	15.123	Bradi5g25720.1	4e-158	NM_001055389.1	3e-50
ID_159985_Locus_20603_Contig1_No_definition_line_found	2	15.126	Bradi5g25730.1	0	NM_001060753.1	0
ID_145600_scaffold58559_Locus_40260_4_60.3_COMPLEX_No_definition_line_found	2	15.212	Bradi5g25830.1	2e-166	#N/A	#N/A
ID_160352_Locus_8788_Contig2_No_definition_line_found	2	15.418	Bradi5g25760.1	0	NM_001060756.1	0
ID_167669_Locus_7582_Contig1_No_definition_line_found	2	15.933	Bradi5g26730.1	0	NM_001060840.1	0
ID_148518_scaffold20233_Locus_6910_1_62.3_COMPLEX_No_definition_line_found	2	18.759	Bradi5g25640.1	0	NM_001060746.1	9e-116
ID_137261_Locus_11568_Contig1_No_definition_line_found	2	19.332	Bradi5g25540.1	1e-87	#N/A	#N/A
ID_149050_Locus_6492_Contig1_No_definition_line_found	2	19.428	Bradi5g24640.1	0	NM_001060657.1	0
ID_145100_Locus_17241_Contig1_No_definition_line_found	2	20.809	Bradi5g25650.1	0	#N/A	#N/A
ID_150592_Locus_20548_Contig1_No_definition_line_found	2	22.155	Bradi5g25840.1	0	NM_001060764.1	0
ID_141573_scaffold5220_Locus_1443_1_59.2_COMPLEX_No_definition_line_found	2	22.264	Bradi5g24040.1	0	NM_001060621.1	0
ID_151880_scaffold30576_Locus_13745_4_73.2_COMPLEX_No_definition_line_found	2	25.195	Bradi5g24850.2	0	NM_001060678.1	0
ID_158684_scaffold10505_Locus_3007_2_60.3_COMPLEX_No_definition_line_found	2	25.385	Bradi5g24100.1	0	#N/A	#N/A
ID_154295_Locus_9069_Contig1_No_definition_line_found	2	26.456	Bradi5g23760.1	0	NM_001060592.1	2e-33
ID_154985_scaffold19546_Locus_6538_2_61.9_COMPLEX_No_definition_line_found	2	27.306	Bradi5g24730.1	0	NM_001060652.1	3e-141
ID_164310_scaffold91483_Locus_106000_0_71.3_LINEAR_No_definition_line_found	2	27.523	Bradi5g24690.1	0	NM_001060653.1	0
ID_161592_scaffold36601_Locus_18141_4_24.5_COMPLEX_No_definition_line_found	2	27.998	Bradi5g27050.2	0	#N/A	#N/A
ID_67598_C1182731_116.0_No_definition_line_found	2	28.142	Bradi5g24370.1	3e-128	NM_001067881.1	5e-62
ID_148780_scaffold632_Locus_168_0_69.9_COMPLEX_No_definition_line_found	2	28.454	Bradi5g24160.1	0	NM_001060634.1	0
ID_142162_Locus_41496_Contig1_No_definition_line_found	2	29.458	Bradi5g24590.1	0	NM_001060663.1	0
ID_161290_scaffold83844_Locus_84912_1_62.4_BUBBLE_No_definition_line_found	2	29.662	Bradi5g23650.1	0	NM_001060582.1	0
ID_162878_scaffold49521_Locus_30011_4_55.5_COMPLEX_No_definition_line_found	2	32.475	Bradi5g23940.1	0	NM_001060606.1	0
ID_161829_scaffold49651_Locus_30129_4_52.3_COMPLEX_No_definition_line_found	2	32.522	Bradi1g04940.1	0	NM_001060332.1	7e-139
ID_159739_scaffold33961_Locus_16154_4_61.9_COMPLEX_No_definition_line_found	2	33.34	Bradi5g21710.1	0	NM_001060398.1	0
ID_143372_Locus_42267_Contig1_No_definition_line_found	2	34.485	Bradi5g20700.1	0	NM_001060327.1	0
ID_151885_scaffold78486_Locus_72784_0_57.5_COMPLEX_No_definition_line_found	2	34.929	#N/A	#N/A	NM_001187182.1	2e-113
ID_154093_scaffold11781_Locus_3399_4_79.3_COMPLEX_No_definition_line_found	2	35.919	Bradi5g23130.1	0	NM_001060536.1	0
ID_166638_scaffold5398_Locus_1498_3_85.0_COMPLEX_No_definition_line_found	2	36.274	Bradi5g22080.1	0	NM_001060439.2	0
ID_164234_Locus_18357_Contig1_No_definition_line_found	2	37.086	Bradi5g22220.2	0	NM_001060458.1	0
ID_144104_Locus_105091_Contig1_No_definition_line_found	2	37.311	Bradi5g22410.4	0	NM_001060476.1	0
ID_128899_Locus_105523_Contig1_No_definition_line_found	2	37.829	#N/A	#N/A	NM_001060317.1	1e-97
ID_156533_Locus_22873_Contig1_No_definition_line_found	2	37.952	Bradi5g23320.1	0	NM_001060554.1	0
ID_145804_Locus_14881_Contig1_No_definition_line_found	2	38.343	Bradi5g22340.1	0	NM_001052271.1	0
ID_164544_C1459201_64.0_No_definition_line_found	2	38.351	Bradi5g20890.1	0	NM_001060330.1	0
ID_156144_scaffold32914_Locus_15441_1_59.5_COMPLEX_No_definition_line_found	2	39.299	Bradi5g21760.1	0	NM_001060402.1	0
ID_157285_scaffold31775_Locus_14659_2_56.8_COMPLEX_No_definition_line_found	2	40.381	Bradi5g22010.1	0	#N/A	#N/A
ID_163572_C1458741_62.0_No_definition_line_found	2	40.851	Bradi5g21080.1	0	NM_001067813.1	0
ID_155078_Locus_5254_Contig1_No_definition_line_found	2	41.642	Bradi5g18970.1	0	NM_001060154.1	0
ID_139370_Locus_20954_Contig1_No_definition_line_found	2	41.648	Bradi5g22720.1	0	NM_001060499.1	0
ID_162889_Locus_52029_Contig1_No_definition_line_found	2	42.14	Bradi5g22290.1	0	NM_001060463.1	0
ID_155598_Locus_3328_Contig1_No_definition_line_found	2	42.365	Bradi5g20920.1	0	NM_001060335.1	0
ID_137087_Locus_8146_Contig1_No_definition_line_found	2	42.761	Bradi5g21600.1	0	NM_001060388.1	0
ID_162420_Locus_64951_Contig1_No_definition_line_found	2	44.131	Bradi5g21090.1	0	#N/A	#N/A
ID_124656_Locus_84980_Contig1_No_definition_line_found	2	44.404	Bradi5g20660.1	0	NM_001063157.1	3e-132
ID_154126_Locus_47659_Contig1_No_definition_line_found	2	45.123	Bradi3g51530.1	6e-172	NM_001060128.1	0
ID_134853_Locus_33412_Contig1_No_definition_line_found	2	45.506	Bradi5g19650.1	3e-63	NM_001060219.1	1e-53
ID_51627_C1111775_3.0_No_definition_line_found	2	45.904	Bradi5g20200.1	2e-94	#N/A	#N/A
ID_167025_Locus_1873_Contig1_No_definition_line_found	2	46.685	Bradi5g21380.1	0	NM_001060374.1	0
ID_160900_Locus_1535_Contig1_No_definition_line_found	2	46.971	Bradi5g16970.1	0	NM_001059964.1	0
ID_165730_Locus_20854_Contig1_No_definition_line_found	2	47.265	Bradi5g18410.1	0	NM_001187114.1	4e-173
ID_167975_Locus_18685_Contig1_No_definition_line_found	2	48.325	Bradi5g17950.1	0	NM_001060053.1	0
ID_167547_Locus_11258_Contig1_No_definition_line_found	2	48.822	Bradi3g27010.1	0	NM_001071162.1	4e-179
ID_166979_scaffold104534_Locus_160728_1_60.6_BUBBLE_No_definition_line_found	2	48.955	Bradi5g17270.2	0	NM_001059988.1	0
ID_160587_scaffold68944_Locus_55594_1_38.3_COMPLEX_No_definition_line_found	2	49.255	Bradi5g18000.1	2e-69	NM_001060059.1	3e-67
ID_135770_scaffold79149_Locus_74244_3_21.8_COMPLEX_No_definition_line_found	2	49.333	Bradi5g14900.1	3e-157	NM_001053955.1	3e-124
ID_158636_Locus_3334_Contig1_No_definition_line_found	2	49.993	Bradi5g17060.1	0	NM_001059972.2	1e-165
ID_163525_scaffold15874_Locus_4883_2_50.5_COMPLEX_No_definition_line_found	2	50.354	Bradi5g16350.1	0	NM_001059905.1	0
ID_140049_scaffold69392_Locus_56288_0_55.4_FORK_No_definition_line_found	2	50.985	Bradi5g16620.1	0	#N/A	#N/A
ID_163338_Locus_8831_Contig1_No_definition_line_found	2	52.074	Bradi5g15930.1	0	NM_001059866.1	4e-137
ID_161674_Locus_65916_Contig1_No_definition_line_found	2	52.284	Bradi5g16610.1	0	NM_001059934.2	0
ID_144175_scaffold74895_Locus_65718_1_31.5_COMPLEX_No_definition_line_found	2	53.374	Bradi5g15570.3	2e-126	NM_001059845.1	6e-127
ID_158120_scaffold110107_Locus_200081_0_68.0_LINEAR_No_definition_line_found	2	53.937	Bradi5g16980.1	0	NM_001059965.1	0
ID_166188_Locus_61380_Contig1_No_definition_line_found	2	54.971	Bradi5g16140.1	0	NM_001059884.1	0
ID_153171_scaffold37025_Locus_18510_0_58.4_COMPLEX_No_definition_line_found	2	55.862	Bradi5g15760.1	3e-51	NM_001059853.1	3e-56
ID_159352_Locus_545_Contig1_No_definition_line_found	2	56.128	Bradi5g17500.3	0	NM_001060011.1	0
ID_163741_Locus_235_Contig1_No_definition_line_found	2	57.637	Bradi5g15300.1	0	NM_001059811.1	0
ID_155219_scaffold7557_Locus_2118_0_51.4_COMPLEX_No_definition_line_found	2	58.557	Bradi1g26530.1	0	NM_001066285.1	0
ID_147916_scaffold25057_Locus_9789_3_96.3_COMPLEX_No_definition_line_found	2	60.285	Bradi5g14550.1	0	#N/A	#N/A
ID_161748_Locus_80925_Contig1_No_definition_line_found	2	60.955	Bradi5g13730.1	0	NM_001059658.1	0
ID_158233_scaffold41612_Locus_22539_0_34.1_COMPLEX_No_definition_line_found	2	62.416	Bradi5g11840.1	0	NM_001059471.1	6e-144
ID_163271_scaffold3528_Locus_970_4_66.5_COMPLEX_No_definition_line_found	2	63.023	Bradi5g11990.1	0	NM_001059485.1	0
ID_154560_scaffold70070_Locus_57474_0_54.8_COMPLEX_No_definition_line_found	2	63.328	Bradi1g19140.1	0	NM_001067050.1	0
ID_156769_Locus_6762_Contig1_No_definition_line_found	2	63.409	Bradi3g44010.1	9e-32	NM_001053455.1	2e-39
ID_153445_Locus_535_Contig1_No_definition_line_found	2	63.477	Bradi5g12000.1	0	NM_001059486.1	0
ID_124661_C1395406_60.0_No_definition_line_found	2	63.541	Bradi5g10990.2	0	NM_001059444.1	0
ID_144898_scaffold89833_Locus_100667_4_72.1_COMPLEX_No_definition_line_found	2	63.809	Bradi1g24200.1	5e-123	NM_001066571.1	3e-176
ID_148925_Locus_643_Contig1_No_definition_line_found	2	64.647	Bradi1g56010.1	2e-126	NM_001065537.2	2e-83
ID_162199_Locus_3535_Contig1_No_definition_line_found	2	64.775	Bradi1g19810.2	0	NM_001066972.1	0
ID_144471_scaffold40152_Locus_21274_0_66.3_COMPLEX_No_definition_line_found	2	64.901	Bradi5g10490.3	0	NM_001059379.2	0
ID_162015_Locus_12183_Contig1_No_definition_line_found	2	65.005	Bradi5g10240.1	0	NM_001059357.1	5e-180
ID_159331_scaffold18089_Locus_5797_4_45.2_COMPLEX_No_definition_line_found	2	65.262	Bradi5g10260.1	0	#N/A	#N/A
ID_140681_scaffold17048_Locus_5347_1_74.7_COMPLEX_No_definition_line_found	2	65.267	Bradi5g10100.2	0	NM_001187010.1	5e-117
ID_86331_C1259030_63.0_No_definition_line_found	2	65.277	Bradi5g10030.1	1e-107	#N/A	#N/A
ID_157455_Locus_21308_Contig1_No_definition_line_found	2	65.6	Bradi1g19920.1	0	NM_001066956.1	0
ID_157406_Locus_2495_Contig1_No_definition_line_found	2	65.802	Bradi5g04860.1	0	NM_001058955.1	0
ID_90555_C1276092_82.0_No_definition_line_found	2	66.146	Bradi1g56720.1	6e-176	NM_001065494.1	4e-144
ID_144392_scaffold29502_Locus_12879_0_59.2_COMPLEX_No_definition_line_found	2	66.192	Bradi1g59580.1	0	NM_001065223.2	6e-48
ID_158890_Locus_4358_Contig1_No_definition_line_found	2	66.198	Bradi1g27080.1	0	NM_001066226.1	1e-171
ID_159044_Locus_11480_Contig1_No_definition_line_found	2	66.416	Bradi5g07880.1	0	NM_001059157.1	0
ID_149380_scaffold15852_Locus_4876_3_39.2_COMPLEX_No_definition_line_found	2	66.425	Bradi4g16740.2	2e-73	NM_001048453.1	1e-69
ID_142864_Locus_22422_Contig1_No_definition_line_found	2	66.699	Bradi1g59870.1	0	NM_001065204.1	0
ID_158470_Locus_8480_Contig1_No_definition_line_found	2	66.709	Bradi1g59170.1	0	NM_001065273.1	0
ID_129750_C1409732_66.0_No_definition_line_found	2	66.741	Bradi1g28760.2	0	NM_001066080.1	0
ID_163646_Locus_2674_Contig1_No_definition_line_found	2	66.771	Bradi1g57200.1	0	NM_001065461.1	0
ID_167836_scaffold71277_Locus_59593_0_68.7_COMPLEX_No_definition_line_found	2	66.804	Bradi1g26940.1	0	NM_001066240.1	0
ID_166503_scaffold70823_Locus_58850_2_52.9_COMPLEX_No_definition_line_found	2	66.805	Bradi2g27310.2	1e-157	NM_001066004.1	7e-131
ID_145822_scaffold46300_Locus_26767_2_33.5_COMPLEX_No_definition_line_found	2	66.838	Bradi3g44370.5	2e-17	NM_001059202.2	1e-78
ID_136917_scaffold42687_Locus_23449_3_71.1_COMPLEX_No_definition_line_found	2	66.847	Bradi5g08610.1	0	#N/A	#N/A
ID_162383_scaffold1119_Locus_299_3_93.2_COMPLEX_No_definition_line_found	2	66.855	Bradi5g07790.1	0	NM_001059144.1	0
ID_23200_C766352_63.0_No_definition_line_found	2	66.855	#N/A	#N/A	NM_001065494.1	4e-41
ID_160555_Locus_42610_Contig1_No_definition_line_found	2	66.861	Bradi1g26770.1	0	NM_001066262.1	0
ID_152353_scaffold27788_Locus_11635_1_31.1_COMPLEX_No_definition_line_found	2	66.865	#N/A	#N/A	NM_001066170.2	7e-93
ID_90432_C1275608_107.0_No_definition_line_found	2	66.866	Bradi1g27330.2	7e-76	NM_001057147.1	5e-68
ID_165602_scaffold27001_Locus_11076_2_48.7_COMPLEX_No_definition_line_found	2	66.869	Bradi5g08680.1	0	NM_001059194.1	0
ID_21851_C521318_63.0_No_definition_line_found	2	66.873	Bradi1g59220.1	3e-60	#N/A	#N/A
ID_145554_Locus_89411_Contig1_No_definition_line_found	2	66.876	Bradi1g27190.2	2e-146	NM_001066209.1	6e-152
ID_140536_Locus_97344_Contig1_No_definition_line_found	2	66.879	Bradi3g26850.1	0	NM_001071142.1	0
ID_159317_scaffold34706_Locus_16681_3_62.3_COMPLEX_No_definition_line_found	2	66.88	Bradi1g27000.2	0	NM_001066235.1	0
ID_144535_scaffold36430_Locus_17969_0_67.9_COMPLEX_No_definition_line_found	2	66.884	Bradi1g27460.1	0	NM_001066191.1	0
ID_161780_Locus_63799_Contig1_No_definition_line_found	2	66.888	Bradi1g57450.1	0	#N/A	#N/A
ID_159802_Locus_15796_Contig1_No_definition_line_found	2	66.894	Bradi5g07850.2	0	NM_001186980.1	0
ID_164116_Locus_2358_Contig1_No_definition_line_found	2	66.894	Bradi5g06360.1	0	#N/A	#N/A
ID_164206_scaffold8787_Locus_2483_4_76.4_COMPLEX_No_definition_line_found	2	66.897	Bradi5g08230.5	0	NM_001059173.2	0
ID_150182_scaffold25752_Locus_10211_4_91.5_COMPLEX_No_definition_line_found	2	66.897	Bradi1g17340.1	0	NM_001049041.1	0
ID_154854_Locus_3321_Contig1_No_definition_line_found	2	66.903	Bradi5g09200.1	0	#N/A	#N/A
ID_158597_scaffold7450_Locus_2086_2_46.8_COMPLEX_No_definition_line_found	2	66.904	Bradi5g04820.1	6e-84	NM_001058916.1	6e-139
ID_165738_scaffold100441_Locus_139649_2_53.4_COMPLEX_No_definition_line_found	2	66.905	Bradi1g28710.1	0	NM_001066086.1	8e-175
ID_155571_scaffold93112_Locus_111298_0_48.7_COMPLEX_No_definition_line_found	2	66.91	#N/A	#N/A	NM_001065305.1	1e-95
ID_131431_Locus_107990_Contig1_No_definition_line_found	2	66.911	#N/A	#N/A	NM_001059183.1	1e-151
ID_153292_scaffold50556_Locus_30989_2_76.7_COMPLEX_No_definition_line_found	2	66.912	Bradi1g56980.1	0	NM_001065477.1	0
ID_158611_scaffold10075_Locus_2873_4_64.4_COMPLEX_No_definition_line_found	2	66.913	Bradi1g54940.2	0	NM_001065617.1	0
ID_128756_C1407052_108.0_No_definition_line_found	2	66.914	Bradi1g28770.1	0	NM_001068585.1	3e-148
ID_151057_Locus_4124_Contig1_No_definition_line_found	2	66.914	Bradi5g09140.3	1e-83	#N/A	#N/A
ID_128035_C1404999_36.0_No_definition_line_found	2	66.934	Bradi1g28760.1	1e-80	NM_001054026.1	7e-45
ID_165014_Locus_9293_Contig1_No_definition_line_found	2	67.03	Bradi3g48190.1	0	NM_001059029.1	0
ID_165658_Locus_42288_Contig1_No_definition_line_found	2	67.046	Bradi1g28630.1	0	NM_001066096.1	0
ID_148459_Locus_16227_Contig1_No_definition_line_found	2	67.107	Bradi1g22520.1	0	NM_001066720.1	0
ID_154744_C1452500_56.0_No_definition_line_found	2	67.393	Bradi1g53800.1	0	NM_001066990.1	0
ID_161881_Locus_25755_Contig1_No_definition_line_found	2	67.519	Bradi5g08400.1	0	NM_001059208.1	0
ID_143495_scaffold60667_Locus_43153_3_50.0_COMPLEX_No_definition_line_found	2	67.523	Bradi5g07310.1	0	NM_001050348.1	3e-155
ID_143453_Locus_5284_Contig1_No_definition_line_found	2	67.873	Bradi5g12640.1	0	NM_001059553.1	0
ID_167435_Locus_2913_Contig1_No_definition_line_found	2	68.353	Bradi1g25000.2	0	NM_001066493.1	0
ID_128189_scaffold54483_Locus_35473_4_78.9_COMPLEX_No_definition_line_found	2	68.363	Bradi4g07870.1	5e-100	#N/A	#N/A
ID_146900_Locus_15274_Contig1_No_definition_line_found	2	68.368	Bradi1g25210.1	0	NM_001188320.1	0
ID_151655_scaffold29559_Locus_12912_2_74.2_COMPLEX_No_definition_line_found	2	68.395	Bradi1g26210.1	0	NM_001188295.1	8e-87
ID_134264_scaffold10526_Locus_3012_0_47.2_COMPLEX_No_definition_line_found	2	68.4	Bradi1g26070.1	1e-141	NM_001066339.1	7e-125
ID_141537_scaffold103869_Locus_157023_1_71.7_FORK_No_definition_line_found	2	68.402	Bradi1g25260.2	0	#N/A	#N/A
ID_158590_Locus_37889_Contig1_No_definition_line_found	2	68.406	Bradi1g52520.1	0	NM_001066013.1	4e-106
ID_135739_scaffold26300_Locus_10563_4_53.9_COMPLEX_No_definition_line_found	2	68.442	Bradi1g25400.1	7e-75	NM_001073220.1	4e-78
ID_135120_Locus_17226_Contig1_No_definition_line_found	2	68.468	Bradi1g25350.1	0	NM_001066454.1	0
ID_154498_scaffold94640_Locus_116499_1_65.3_COMPLEX_No_definition_line_found	2	68.477	Bradi1g25980.1	0	NM_001066356.1	0
ID_163673_Locus_37398_Contig1_No_definition_line_found	2	68.523	Bradi1g25470.1	0	NM_001066440.1	0
ID_167269_scaffold11003_Locus_3162_4_68.3_COMPLEX_No_definition_line_found	2	69.02	Bradi1g24600.1	0	NM_001066540.1	0
ID_152716_Locus_16634_Contig1_No_definition_line_found	2	69.322	Bradi1g23000.1	0	NM_001066674.1	0
ID_158754_Locus_34234_Contig1_No_definition_line_found	2	69.525	Bradi1g23400.2	0	NM_001066649.1	0
ID_162384_scaffold56837_Locus_37988_1_63.8_COMPLEX_No_definition_line_found	2	69.588	Bradi1g27130.1	0	NM_001066216.2	0
ID_166529_Locus_14292_Contig1_No_definition_line_found	2	69.78	Bradi1g23340.1	0	NM_001066651.1	0
ID_165494_Locus_1415_Contig1_No_definition_line_found	2	69.805	Bradi1g23970.1	0	NM_001066596.1	0
ID_164949_scaffold12810_Locus_3751_3_40.0_COMPLEX_No_definition_line_found	2	70.02	Bradi1g23900.3	0	NM_001066605.1	0
ID_146388_Locus_11676_Contig1_No_definition_line_found	2	70.091	Bradi1g20100.1	0	NM_001066936.1	0
ID_165646_scaffold108194_Locus_184180_0_62.0_FORK_No_definition_line_found	2	70.394	Bradi1g57930.1	0	NM_001065380.1	0
ID_151831_scaffold19725_Locus_6621_1_31.0_COMPLEX_No_definition_line_found	2	70.745	Bradi5g14270.1	1e-88	#N/A	#N/A
ID_127643_Locus_4861_Contig1_No_definition_line_found	2	70.799	Bradi1g23160.1	0	NM_001066661.1	3e-167
ID_157295_Locus_3676_Contig1_No_definition_line_found	2	71.074	Bradi1g26200.1	0	NM_001066322.1	0
ID_132386_scaffold107956_Locus_182671_0_65.5_LINEAR_No_definition_line_found	2	71.309	Bradi1g05330.1	4e-47	NM_001058108.1	2e-45
ID_165691_scaffold18803_Locus_6161_0_86.0_COMPLEX_No_definition_line_found	2	71.392	Bradi1g24100.1	0	NM_001066584.1	0
ID_159922_scaffold43911_Locus_24488_2_54.7_COMPLEX_No_definition_line_found	2	71.531	Bradi1g23280.3	0	NM_001066655.1	0
ID_155068_Locus_11097_Contig1_No_definition_line_found	2	71.807	Bradi1g25540.1	0	NM_001066412.1	0
ID_157882_scaffold43308_Locus_23937_3_61.5_COMPLEX_No_definition_line_found	2	71.808	Bradi1g22850.1	0	NM_001066696.1	0
ID_129015_scaffold86028_Locus_90412_1_49.3_FORK_No_definition_line_found	2	72.066	Bradi1g28440.1	0	#N/A	#N/A
ID_158913_Locus_1212_Contig1_No_definition_line_found	2	72.12	Bradi1g59860.1	0	NM_001188084.1	0
ID_166198_scaffold60011_Locus_42298_0_68.6_COMPLEX_No_definition_line_found	2	72.188	Bradi1g26340.1	0	NM_001050563.1	3e-164
ID_148737_Locus_26174_Contig1_No_definition_line_found	2	72.267	Bradi1g23250.1	0	NM_001066658.1	0
ID_164824_Locus_30304_Contig1_No_definition_line_found	2	72.408	Bradi1g23750.1	0	NM_001066612.2	0
ID_164197_Locus_156975_Contig1_No_definition_line_found	2	72.837	Bradi1g23470.1	0	NM_001051852.1	5e-111
ID_106525_C1336283_69.0_No_definition_line_found	2	73.064	Bradi1g24850.2	2e-122	#N/A	#N/A
ID_141393_Locus_16602_Contig1_No_definition_line_found	2	73.533	Bradi1g25170.2	0	NM_001066478.1	4e-138
ID_156804_scaffold14848_Locus_4519_4_19.2_COMPLEX_No_definition_line_found	2	73.688	Bradi1g23590.1	4e-85	NM_001066627.1	9e-13
ID_152124_Locus_81239_Contig1_No_definition_line_found	2	73.693	Bradi1g24680.1	0	NM_001066534.1	0
ID_136918_scaffold43811_Locus_24380_3_70.9_COMPLEX_No_definition_line_found	2	73.702	Bradi1g24860.1	0	NM_001066511.1	0
ID_146291_scaffold19014_Locus_6264_0_48.6_COMPLEX_No_definition_line_found	2	73.727	Bradi2g31510.1	0	NM_001061725.1	0
ID_151235_Locus_23266_Contig1_No_definition_line_found	2	73.733	Bradi1g23500.1	0	NM_001066638.1	0
ID_140643_Locus_1114_Contig1_No_definition_line_found	2	73.992	Bradi1g23100.1	0	NM_001066665.1	1e-168
ID_149792_Locus_75214_Contig1_No_definition_line_found	2	74.181	Bradi1g24090.1	0	NM_001188338.1	1e-104
ID_161080_scaffold20782_Locus_7217_1_55.0_COMPLEX_No_definition_line_found	2	74.33	Bradi1g56740.5	0	NM_001065492.1	0
ID_151555_Locus_6760_Contig1_No_definition_line_found	2	74.468	Bradi4g08670.1	0	NM_001059061.1	0
ID_162141_scaffold16655_Locus_5192_4_54.8_COMPLEX_No_definition_line_found	2	74.563	Bradi1g22240.1	0	NM_001066740.1	0
ID_161975_scaffold100566_Locus_140286_0_41.4_LINEAR_No_definition_line_found	2	74.852	Bradi1g23320.1	4e-170	NM_001066653.1	2e-179
ID_166584_scaffold45373_Locus_25816_4_57.5_COMPLEX_No_definition_line_found	2	74.951	Bradi1g27200.1	0	NM_001066210.1	0
ID_157006_scaffold43416_Locus_24028_2_73.7_COMPLEX_No_definition_line_found	2	75.176	Bradi1g59300.2	0	NM_001073659.1	0
ID_152686_scaffold74949_Locus_65817_3_56.5_COMPLEX_No_definition_line_found	2	75.301	Bradi5g05180.1	1e-129	NM_001058901.1	8e-107
ID_151330_Locus_68538_Contig1_No_definition_line_found	2	75.374	Bradi1g26400.4	2e-126	#N/A	#N/A
ID_140882_Locus_72242_Contig1_No_definition_line_found	2	75.425	Bradi1g55370.1	1e-142	NM_001058100.1	5e-58
ID_156035_scaffold47738_Locus_28182_1_68.0_COMPLEX_No_definition_line_found	2	75.454	Bradi1g58480.1	0	NM_001065444.1	0
ID_156948_C1454448_62.0_No_definition_line_found	2	75.499	Bradi1g54390.1	0	NM_001065680.1	0
ID_153308_scaffold23352_Locus_8738_1_60.2_COMPLEX_No_definition_line_found	2	75.53	Bradi1g56990.1	2e-147	#N/A	#N/A
ID_143841_Locus_7914_Contig1_No_definition_line_found	2	75.541	Bradi1g55000.1	0	NM_001065612.1	0
ID_153695_Locus_11552_Contig1_No_definition_line_found	2	75.551	Bradi1g58450.1	1e-119	NM_001065440.2	9e-67
ID_156274_scaffold60735_Locus_43296_0_60.9_COMPLEX_No_definition_line_found	2	75.568	Bradi1g53220.1	5e-129	NM_001065837.1	3e-107
ID_161813_Locus_22457_Contig1_No_definition_line_found	2	75.623	Bradi1g21620.2	0	NM_001066790.1	0
ID_154586_Locus_128505_Contig1_No_definition_line_found	2	75.697	Bradi1g55460.1	8e-67	NM_001065582.1	6e-54
ID_148359_scaffold107347_Locus_178659_0_61.2_BUBBLE_No_definition_line_found	2	75.741	Bradi2g14320.1	4e-104	#N/A	#N/A
ID_125704_Locus_81027_Contig1_No_definition_line_found	2	75.745	Bradi1g06090.1	6e-169	NM_001065508.1	0
ID_161046_scaffold14674_Locus_4452_2_55.5_COMPLEX_No_definition_line_found	2	75.766	Bradi1g56970.2	0	NM_001065478.1	0
ID_163335_Locus_11036_Contig1_No_definition_line_found	2	75.777	Bradi1g57080.1	0	NM_001065471.2	0
ID_145545_scaffold39204_Locus_20392_4_69.6_COMPLEX_No_definition_line_found	2	75.801	Bradi1g56130.1	0	NM_001065529.1	0
ID_164403_scaffold21844_Locus_7812_0_51.9_COMPLEX_No_definition_line_found	2	75.802	Bradi1g58380.2	0	NM_001065433.1	0
ID_72281_C1202190_63.0_No_definition_line_found	2	75.802	#N/A	#N/A	NM_001065525.1	4e-48
ID_162851_Locus_2199_Contig1_No_definition_line_found	2	75.809	Bradi1g24040.1	0	NM_001066589.1	5e-161
ID_150390_Locus_67_Contig1_No_definition_line_found	2	75.821	Bradi1g56250.2	7e-152	#N/A	#N/A
ID_157926_scaffold48524_Locus_29073_2_57.9_COMPLEX_No_definition_line_found	2	75.832	Bradi1g58470.1	0	NM_001065443.1	1e-141
ID_149599_scaffold74409_Locus_64852_3_49.8_COMPLEX_No_definition_line_found	2	75.841	Bradi1g58240.1	4e-99	NM_001065413.2	2e-88
ID_147322_Locus_1658_Contig1_No_definition_line_found	2	75.89	Bradi1g55510.1	0	NM_001065576.1	0
ID_137153_Locus_2889_Contig1_No_definition_line_found	2	75.9	#N/A	#N/A	NM_001065511.1	2e-61
ID_146157_Locus_20154_Contig1_No_definition_line_found	2	75.908	Bradi1g57150.1	0	NM_001065465.1	0
ID_165607_Locus_17132_Contig1_No_definition_line_found	2	75.944	Bradi1g56600.1	0	NM_001065502.1	0
ID_147908_Locus_1211_Contig1_No_definition_line_found	2	76.026	Bradi1g55310.1	0	NM_001049618.1	0
ID_141791_Locus_34259_Contig1_No_definition_line_found	2	76.031	Bradi1g28080.1	0	#N/A	#N/A
ID_153122_scaffold32424_Locus_15094_3_51.7_COMPLEX_No_definition_line_found	2	76.064	Bradi1g55650.1	2e-123	NM_001065561.1	2e-113
ID_146731_scaffold47663_Locus_28131_0_82.6_COMPLEX_No_definition_line_found	2	76.068	Bradi1g55230.1	0	NM_001065599.1	0
ID_167292_scaffold8533_Locus_2409_1_70.7_COMPLEX_No_definition_line_found	2	76.084	Bradi1g55030.1	0	NM_001065610.1	0
ID_156331_Locus_43741_Contig1_No_definition_line_found	2	76.158	Bradi1g55550.1	0	NM_001064632.1	0
ID_165183_C1459459_62.0_No_definition_line_found	2	76.234	Bradi1g27740.1	0	NM_001066182.1	0
ID_158732_scaffold109979_Locus_198633_0_64.1_LINEAR_No_definition_line_found	2	76.297	Bradi1g54330.1	0	NM_001065684.1	0
ID_162145_Locus_623_Contig1_No_definition_line_found	2	76.341	Bradi1g26460.1	0	NM_001066294.1	0
ID_167959_scaffold93747_Locus_113517_1_57.9_COMPLEX_No_definition_line_found	2	76.363	Bradi1g29090.1	0	#N/A	#N/A
ID_144657_Locus_93550_Contig1_No_definition_line_found	2	76.94	Bradi1g57360.1	0	NM_001065453.1	0
ID_164478_Locus_36462_Contig1_No_definition_line_found	2	77.081	Bradi5g05230.1	0	NM_001059050.1	0
ID_155625_scaffold30384_Locus_13585_2_52.7_COMPLEX_No_definition_line_found	2	77.096	Bradi1g59650.2	0	NM_001065218.1	0
ID_163801_scaffold14058_Locus_4218_4_80.9_COMPLEX_No_definition_line_found	2	77.155	Bradi5g07360.4	0	NM_001058950.1	0
ID_157335_Locus_659_Contig1_No_definition_line_found	2	77.246	Bradi5g05060.1	0	NM_001058956.1	0
ID_161388_scaffold108425_Locus_185633_0_44.4_BUBBLE_No_definition_line_found	2	77.615	Bradi1g28390.1	0	NM_001066127.1	0
ID_164894_Locus_8095_Contig1_No_definition_line_found	2	77.731	Bradi1g26300.3	0	NM_001185412.1	0
ID_166647_Locus_33087_Contig1_No_definition_line_found	2	77.882	Bradi1g24750.1	0	NM_001066527.1	0
ID_153848_Locus_33835_Contig1_No_definition_line_found	2	78.127	#N/A	#N/A	NM_001059106.1	2e-162
ID_163402_scaffold12029_Locus_3480_2_36.6_COMPLEX_No_definition_line_found	2	78.653	Bradi5g03740.4	2e-169	NM_001058895.1	5e-156
ID_162109_C1457971_60.0_No_definition_line_found	2	78.8	Bradi5g09170.2	0	NM_001053544.1	0
ID_136763_scaffold85929_Locus_90136_0_50.4_COMPLEX_No_definition_line_found	2	79.006	Bradi1g55180.3	0	#N/A	#N/A
ID_148802_Locus_19830_Contig1_No_definition_line_found	2	79.51	Bradi5g07380.3	0	NM_001059126.1	5e-89
ID_146610_Locus_3516_Contig1_No_definition_line_found	2	79.871	Bradi1g56640.1	0	NM_001065500.1	0
ID_147602_scaffold17208_Locus_5410_0_44.1_COMPLEX_No_definition_line_found	2	79.961	Bradi1g21060.2	4e-128	NM_001066823.1	3e-115
ID_159088_scaffold5518_Locus_1533_4_64.0_COMPLEX_No_definition_line_found	2	80.126	Bradi1g26670.1	0	NM_001066273.1	0
ID_145045_Locus_28491_Contig1_No_definition_line_found	2	80.451	Bradi5g08240.1	0	NM_001058839.1	7e-12
ID_152088_Locus_233_Contig1_No_definition_line_found	2	80.528	Bradi5g08980.1	0	NM_001059248.1	0
ID_133387_C1418920_94.0_No_definition_line_found	2	81.181	Bradi1g59280.1	0	NM_001057849.1	0
ID_96104_C1297420_55.0_No_definition_line_found	2	81.262	Bradi1g21630.1	1e-158	NM_001056872.2	2e-147
ID_113292_scaffold96871_Locus_124775_0_59.0_FORK_No_definition_line_found	2	82.427	#N/A	#N/A	NM_001063181.1	8e-63
ID_159679_scaffold66954_Locus_52453_3_58.2_COMPLEX_No_definition_line_found	2	82.927	Bradi5g11360.1	0	NM_001059416.1	0
ID_149430_scaffold16471_Locus_5126_3_61.9_COMPLEX_No_definition_line_found	2	83.266	Bradi1g20440.1	0	NM_001056756.1	5e-74
ID_165246_Locus_18083_Contig1_No_definition_line_found	2	83.61	Bradi5g09740.1	0	NM_001059305.1	0
ID_100032_C1312757_91.0_No_definition_line_found	2	86.615	Bradi1g20880.1	0	NM_001066812.1	0
ID_127410_Locus_30871_Contig1_No_definition_line_found	2	89.32	Bradi5g12430.1	2e-148	NM_001059529.1	2e-114
ID_139451_Locus_5087_Contig1_No_definition_line_found	2	89.827	Bradi1g19770.1	0	NM_001072797.1	0
ID_141081_Locus_9242_Contig1_No_definition_line_found	2	91.848	Bradi1g21950.1	1e-63	#N/A	#N/A
ID_154700_Locus_11157_Contig1_No_definition_line_found	2	94.573	Bradi4g18990.1	0	#N/A	#N/A
ID_80562_C1235777_85.0_No_definition_line_found	2	97.384	Bradi1g18070.7	5e-87	#N/A	#N/A
ID_162436_Locus_21038_Contig1_No_definition_line_found	2	100.68	Bradi1g20120.1	0	NM_001066935.1	5e-176
ID_155853_scaffold40099_Locus_21228_2_53.3_COMPLEX_No_definition_line_found	2	102.976	Bradi2g62090.1	7e-152	NM_001052071.1	2e-104
ID_142783_Locus_23067_Contig1_No_definition_line_found	2	103.841	Bradi1g20450.1	0	NM_001067391.1	2e-127
ID_147050_scaffold26419_Locus_10654_0_80.8_COMPLEX_No_definition_line_found	2	105.125	Bradi1g17730.1	0	NM_001067174.1	0
ID_160478_scaffold18779_Locus_6150_3_73.0_COMPLEX_No_definition_line_found	2	107.602	Bradi1g17510.1	0	NM_001067195.1	0
ID_29338_C1006719_63.0_No_definition_line_found	2	110.251	Bradi4g08500.1	1e-76	NM_001073136.1	2e-49
ID_150522_scaffold7070_Locus_1978_4_79.7_COMPLEX_No_definition_line_found	2	110.345	Bradi1g18440.1	0	NM_001056647.1	0
ID_147947_scaffold81541_Locus_79558_4_48.0_COMPLEX_No_definition_line_found	2	111.253	Bradi5g02400.4	0	#N/A	#N/A
ID_160766_Locus_26407_Contig1_No_definition_line_found	2	112.413	Bradi5g02290.1	2e-163	NM_001058541.1	3e-73
ID_149301_scaffold27362_Locus_11340_2_39.7_COMPLEX_No_definition_line_found	2	112.93	Bradi1g32490.2	0	#N/A	#N/A
ID_148844_Locus_24835_Contig1_No_definition_line_found	2	113.327	Bradi1g18490.3	0	NM_001067116.1	0
ID_156878_scaffold106590_Locus_173319_0_59.6_BUBBLE_No_definition_line_found	2	113.504	Bradi5g01960.1	4e-145	#N/A	#N/A
ID_157002_scaffold106249_Locus_171316_1_33.2_COMPLEX_No_definition_line_found	2	114.338	Bradi5g03700.2	1e-119	NM_001058812.1	2e-83
ID_148174_Locus_49172_Contig1_No_definition_line_found	2	114.513	Bradi1g14410.1	0	NM_001059187.1	0
ID_140165_scaffold61177_Locus_43892_1_55.3_COMPLEX_No_definition_line_found	2	114.519	Bradi5g01880.1	0	NM_001058576.2	4e-123
ID_166271_scaffold4407_Locus_1220_2_73.2_COMPLEX_No_definition_line_found	2	114.633	Bradi5g00850.1	0	NM_001058717.2	0
ID_152524_Locus_40107_Contig1_No_definition_line_found	2	114.647	Bradi5g02260.1	2e-151	#N/A	#N/A
ID_166982_C1460101_55.0_No_definition_line_found	2	115.086	Bradi5g03460.1	0	NM_001058786.1	0
ID_138637_scaffold56065_Locus_37134_0_60.0_COMPLEX_No_definition_line_found	2	115.429	Bradi1g18170.1	0	NM_001067136.1	0
ID_152758_scaffold11813_Locus_3407_3_59.9_COMPLEX_No_definition_line_found	2	115.445	Bradi1g18020.1	0	NM_001067147.1	0
ID_161792_Locus_11626_Contig1_No_definition_line_found	2	116.284	Bradi5g01430.1	0	NM_001058596.1	9e-168
ID_160796_C1457156_68.0_No_definition_line_found	2	116.845	Bradi5g01020.1	0	NM_001058727.1	0
ID_130990_scaffold87867_Locus_95175_0_59.1_COMPLEX_No_definition_line_found	2	116.857	Bradi5g01720.1	5e-125	#N/A	#N/A
ID_158867_Locus_22442_Contig1_No_definition_line_found	2	116.943	Bradi5g01420.1	0	NM_001058600.1	0
ID_164065_scaffold74366_Locus_64774_2_52.4_COMPLEX_No_definition_line_found	2	116.977	Bradi5g01230.1	0	NM_001058629.1	0
ID_132528_Locus_17680_Contig1_No_definition_line_found	2	117.84	Bradi5g00570.2	0	NM_001058667.1	0
ID_52757_C1117047_111.0_No_definition_line_found	2	118.828	Bradi2g06550.1	9e-24	#N/A	#N/A
ID_70439_C1194614_63.0_No_definition_line_found	2	119.632	Bradi1g17820.1	2e-129	#N/A	#N/A
ID_61817_C1157985_94.0_No_definition_line_found	2	120.476	Bradi1g17820.1	8e-94	#N/A	#N/A
ID_167835_Locus_11373_Contig1_No_definition_line_found	2	125.118	Bradi5g03860.1	0	NM_001061646.1	7e-118
ID_147724_Locus_85638_Contig1_No_definition_line_found	2	126.781	Bradi5g02340.1	0	NM_001058533.1	0
ID_163429_scaffold5647_Locus_1572_2_43.0_COMPLEX_No_definition_line_found	2	127.201	Bradi1g75720.1	0	NM_001058805.1	0
ID_17947_C901506_45.0_No_definition_line_found	2	128.446	Bradi5g02380.1	1e-51	#N/A	#N/A
ID_163219_Locus_59403_Contig1_No_definition_line_found	2	128.496	Bradi5g04580.3	0	NM_001058804.1	2e-179
ID_142278_Locus_24696_Contig1_No_definition_line_found	2	128.555	Bradi5g02400.3	0	NM_001058529.2	2e-61
ID_139266_Locus_37546_Contig1_No_definition_line_found	2	128.719	Bradi5g04590.1	0	#N/A	#N/A
ID_152102_scaffold21241_Locus_7475_4_62.8_COMPLEX_No_definition_line_found	2	128.753	Bradi5g02330.1	1e-143	NM_001058534.1	5e-104
ID_165365_scaffold14607_Locus_4427_3_68.8_COMPLEX_No_definition_line_found	2	128.786	Bradi5g03810.1	0	NM_001058813.1	0
ID_140454_scaffold88318_Locus_96512_0_60.2_LINEAR_No_definition_line_found	2	130.562	Bradi5g02160.1	0	NM_001058548.1	0
ID_23627_C862598_63.0_No_definition_line_found	2	141.352	Bradi3g26390.1	1e-64	NM_001073091.1	4e-61
ID_136999_Locus_73808_Contig1_No_definition_line_found	3	0	Bradi4g27680.1	0	NM_001052016.1	1e-177
ID_145894_scaffold30701_Locus_13851_4_64.6_COMPLEX_No_definition_line_found	3	1.252	Bradi2g62370.1	0	#N/A	#N/A
ID_159907_scaffold2871_Locus_783_4_49.0_COMPLEX_No_definition_line_found	3	4.345	Bradi2g62530.2	0	NM_001052098.1	0
ID_146791_Locus_27660_Contig1_No_definition_line_found	3	11.487	Bradi2g61730.1	5e-177	NM_001052030.1	1e-103
ID_160953_Locus_22467_Contig1_No_definition_line_found	3	16.945	Bradi2g61400.1	0	NM_001051996.2	2e-49
ID_167528_Locus_60133_Contig1_No_definition_line_found	3	18.019	Bradi3g60790.2	0	NM_001055163.1	0
ID_138802_Locus_16801_Contig1_No_definition_line_found	3	19.137	Bradi2g60740.1	0	NM_001051927.1	0
ID_157688_scaffold56750_Locus_37880_4_46.6_COMPLEX_No_definition_line_found	3	19.683	Bradi2g61110.1	1e-154	#N/A	#N/A
ID_159775_scaffold27084_Locus_11137_4_61.3_COMPLEX_No_definition_line_found	3	20.285	Bradi2g60120.1	0	NM_001051861.1	0
ID_144281_Locus_17135_Contig1_No_definition_line_found	3	20.299	Bradi2g60110.2	0	NM_001051862.1	0
ID_149906_Locus_26413_Contig1_No_definition_line_found	3	20.383	Bradi3g60900.1	4e-14	NM_001055174.1	2e-12
ID_154178_scaffold108726_Locus_187989_1_58.1_FORK_No_definition_line_found	3	20.494	Bradi4g08060.1	0	NM_001073157.1	0
ID_166929_scaffold68160_Locus_54341_4_84.0_COMPLEX_No_definition_line_found	3	20.953	Bradi2g60090.2	0	NM_001051855.1	0
ID_158603_Locus_17100_Contig1_No_definition_line_found	3	21.08	Bradi2g59920.1	3e-151	NM_001051843.1	1e-131
ID_149249_scaffold57917_Locus_39467_2_48.2_COMPLEX_No_definition_line_found	3	22.422	Bradi2g59610.1	4e-49	NM_001051821.1	1e-70
ID_164819_scaffold24952_Locus_9708_2_59.9_COMPLEX_No_definition_line_found	3	22.604	Bradi2g59650.5	1e-101	#N/A	#N/A
ID_148757_scaffold11409_Locus_3293_3_56.5_COMPLEX_No_definition_line_found	3	22.769	Bradi2g59810.1	3e-100	#N/A	#N/A
ID_159484_Locus_3329_Contig1_No_definition_line_found	3	22.814	Bradi2g59480.1	0	NM_001051805.1	0
ID_158602_scaffold80979_Locus_78220_3_39.5_COMPLEX_No_definition_line_found	3	22.914	Bradi2g59350.2	7e-73	NM_001051794.1	1e-60
ID_165038_Locus_222_Contig1_No_definition_line_found	3	23.126	Bradi2g59620.1	0	NM_001051823.2	0
ID_19013_C475281_53.0_No_definition_line_found	3	23.304	Bradi2g59510.1	2e-57	#N/A	#N/A
ID_156255_C1453864_47.0_No_definition_line_found	3	23.589	Bradi2g59370.1	0	NM_001051796.1	0
ID_151387_Locus_28609_Contig1_No_definition_line_found	3	23.672	Bradi2g59880.1	0	NM_001051842.1	0
ID_166901_Locus_87024_Contig1_No_definition_line_found	3	24.437	Bradi2g59250.1	0	NM_001051783.1	0
ID_155563_Locus_59667_Contig1_No_definition_line_found	3	24.683	Bradi2g59240.1	0	NM_001051782.1	9e-162
ID_150250_scaffold785_Locus_209_0_74.4_COMPLEX_No_definition_line_found	3	24.769	Bradi2g59270.1	3e-179	NM_001051786.1	7e-142
ID_162926_scaffold46611_Locus_27062_3_59.3_COMPLEX_No_definition_line_found	3	25.01	Bradi2g59040.1	0	NM_001051760.2	0
ID_135662_Locus_84207_Contig1_No_definition_line_found	3	25.639	Bradi2g59260.1	0	#N/A	#N/A
ID_161628_scaffold13291_Locus_3935_2_82.6_COMPLEX_No_definition_line_found	3	27.284	Bradi2g58980.1	0	NM_001051755.1	0
ID_132535_C1416742_40.0_No_definition_line_found	3	28.414	Bradi2g58830.1	3e-108	NM_001051742.1	1e-97
ID_156795_scaffold54347_Locus_35301_1_78.1_COMPLEX_No_definition_line_found	3	28.414	Bradi2g58770.1	0	NM_001051736.2	0
ID_154323_scaffold53728_Locus_34576_4_43.5_COMPLEX_No_definition_line_found	3	28.49	Bradi2g58820.1	0	#N/A	#N/A
ID_117995_C1375428_104.0_No_definition_line_found	3	29.775	Bradi2g58360.1	4e-105	#N/A	#N/A
ID_59874_C1149525_112.0_No_definition_line_found	3	30.335	#N/A	#N/A	#N/A	#N/A
ID_51160_C1109411_63.0_No_definition_line_found	3	31.068	Bradi2g58360.4	8e-74	#N/A	#N/A
ID_155810_Locus_52313_Contig1_No_definition_line_found	3	34.378	Bradi2g56780.2	2e-167	#N/A	#N/A
ID_128157_Locus_18732_Contig1_No_definition_line_found	3	34.809	Bradi2g57340.1	3e-27	NM_001051578.1	1e-36
ID_161160_Locus_8982_Contig1_No_definition_line_found	3	34.826	Bradi2g56190.1	0	NM_001051458.1	0
ID_147790_Locus_47380_Contig1_No_definition_line_found	3	34.926	Bradi2g57500.1	0	NM_001051603.2	0
ID_139394_scaffold30751_Locus_13887_2_59.5_COMPLEX_No_definition_line_found	3	34.937	Bradi2g56130.2	2e-175	NM_001051452.1	6e-166
ID_157870_Locus_3110_Contig1_No_definition_line_found	3	35.285	Bradi2g56560.1	0	NM_001051495.1	0
ID_162440_scaffold42605_Locus_23375_2_25.9_COMPLEX_No_definition_line_found	3	35.285	Bradi5g23860.1	2e-73	NM_001067913.2	4e-92
ID_167330_scaffold7782_Locus_2180_1_66.2_COMPLEX_No_definition_line_found	3	35.429	Bradi2g57820.1	0	NM_001051643.1	0
ID_160681_scaffold53418_Locus_34258_3_51.9_COMPLEX_No_definition_line_found	3	35.562	#N/A	#N/A	NM_001051599.1	2e-99
ID_142107_Locus_141139_Contig1_No_definition_line_found	3	36.129	Bradi2g13770.2	0	NM_001049688.1	0
ID_161950_Locus_37470_Contig1_No_definition_line_found	3	38.123	Bradi2g56100.1	0	NM_001051449.1	0
ID_154054_Locus_1057_Contig1_No_definition_line_found	3	42.555	Bradi2g55310.1	0	NM_001051378.1	0
ID_163373_Locus_31894_Contig1_No_definition_line_found	3	43.199	Bradi2g54920.1	0	NM_001051337.1	0
ID_166318_Locus_24929_Contig1_No_definition_line_found	3	43.477	#N/A	#N/A	NM_001051317.1	0
ID_166673_Locus_112356_Contig1_No_definition_line_found	3	44.96	Bradi2g54670.2	0	NM_001051306.1	0
ID_165468_Locus_4559_Contig1_No_definition_line_found	3	45.319	Bradi2g54860.6	0	NM_001051327.1	3e-178
ID_146986_scaffold16346_Locus_5070_2_51.9_COMPLEX_No_definition_line_found	3	45.815	Bradi2g54610.1	1e-73	NM_001051298.1	6e-63
ID_143923_scaffold4484_Locus_1242_0_60.3_COMPLEX_No_definition_line_found	3	49.12	Bradi2g51890.1	0	NM_001050989.1	0
ID_157946_Locus_52556_Contig1_No_definition_line_found	3	53.037	Bradi2g53100.3	0	NM_001051137.1	0
ID_152134_scaffold45210_Locus_25654_0_59.1_COMPLEX_No_definition_line_found	3	53.226	Bradi2g53150.1	0	NM_001051142.1	8e-152
ID_156136_scaffold28998_Locus_12487_4_45.5_COMPLEX_No_definition_line_found	3	53.727	Bradi2g53180.1	0	NM_001051147.1	0
ID_145847_scaffold72401_Locus_61357_1_42.1_COMPLEX_No_definition_line_found	3	54.185	Bradi2g53260.1	4e-128	NM_001051152.2	7e-97
ID_150824_scaffold13712_Locus_4089_0_63.1_COMPLEX_No_definition_line_found	3	55.02	Bradi2g53350.1	1e-138	NM_001051161.1	0
ID_140920_scaffold71637_Locus_60221_1_53.8_BUBBLE_No_definition_line_found	3	55.919	Bradi2g54050.2	0	NM_001051238.1	0
ID_153302_scaffold5973_Locus_1660_4_77.1_COMPLEX_No_definition_line_found	3	56.951	Bradi2g53340.3	0	NM_001051160.1	0
ID_158523_Locus_10380_Contig1_No_definition_line_found	3	58.128	Bradi2g53550.1	0	#N/A	#N/A
ID_160152_Locus_32669_Contig1_No_definition_line_found	3	58.463	Bradi2g53360.4	0	NM_001051162.1	0
ID_147608_scaffold71297_Locus_59606_2_42.5_COMPLEX_No_definition_line_found	3	58.728	Bradi2g53430.1	1e-113	NM_001051175.2	2e-98
ID_155171_scaffold73230_Locus_62864_1_61.6_COMPLEX_No_definition_line_found	3	58.797	Bradi2g53960.1	0	NM_001051228.1	0
ID_163450_scaffold24061_Locus_9160_0_46.5_COMPLEX_No_definition_line_found	3	59.833	Bradi2g53720.1	0	NM_001051206.1	0
ID_166676_scaffold16740_Locus_5228_0_65.1_COMPLEX_No_definition_line_found	3	60.232	Bradi3g57750.4	0	NM_001074440.1	0
ID_154464_Locus_36004_Contig1_No_definition_line_found	3	60.963	Bradi4g39530.2	0	NM_001189938.1	3e-156
ID_148376_C1446120_47.0_No_definition_line_found	3	61.559	Bradi2g48890.1	0	NM_001050678.1	0
ID_154207_scaffold53184_Locus_33988_0_61.7_COMPLEX_No_definition_line_found	3	62.565	Bradi2g49200.1	0	NM_001050718.1	0
ID_165362_Locus_727_Contig1_No_definition_line_found	3	62.936	Bradi2g51030.1	0	NM_001050898.1	0
ID_165405_scaffold17572_Locus_5568_3_22.8_COMPLEX_No_definition_line_found	3	62.97	Bradi2g48880.1	0	NM_001050675.1	7e-150
ID_146370_Locus_1716_Contig1_No_definition_line_found	3	63.318	Bradi2g54320.1	0	NM_001051268.1	0
ID_153998_scaffold4936_Locus_1368_4_70.7_COMPLEX_No_definition_line_found	3	63.544	Bradi2g48850.1	0	NM_001050673.1	0
ID_147521_scaffold19115_Locus_6308_4_67.8_COMPLEX_No_definition_line_found	3	63.843	Bradi2g49160.1	7e-116	NM_001062637.1	6e-88
ID_149605_Locus_4730_Contig1_No_definition_line_found	3	64.193	Bradi2g50960.1	0	NM_001050892.1	4e-179
ID_166733_scaffold21342_Locus_7532_0_63.3_COMPLEX_No_definition_line_found	3	65.261	Bradi2g49280.1	0	NM_001062625.1	0
ID_139578_scaffold31410_Locus_14411_0_70.1_COMPLEX_No_definition_line_found	3	65.936	Bradi2g49300.1	0	NM_001050729.1	0
ID_120755_scaffold26895_Locus_11009_0_51.8_COMPLEX_No_definition_line_found	3	68.222	Bradi2g48990.1	1e-90	NM_001050695.1	1e-80
ID_124884_Locus_2793_Contig1_No_definition_line_found	3	68.96	Bradi2g50340.1	0	NM_001050832.1	2e-114
ID_164596_Locus_4570_Contig1_No_definition_line_found	3	70.931	Bradi2g50500.1	0	NM_001050852.1	0
ID_129022_Locus_24431_Contig1_No_definition_line_found	3	71.433	Bradi2g47860.1	0	NM_001050562.1	0
ID_147410_Locus_3661_Contig1_No_definition_line_found	3	71.9	Bradi2g50690.1	2e-116	NM_001050868.1	4e-119
ID_154403_Locus_13052_Contig1_No_definition_line_found	3	72.78	Bradi1g10900.1	0	NM_001066672.1	0
ID_157742_scaffold10815_Locus_3102_4_62.4_COMPLEX_No_definition_line_found	3	73.542	Bradi3g44130.1	0	NM_001053466.1	0
ID_154279_scaffold64977_Locus_49328_0_83.6_FORK_No_definition_line_found	3	73.545	Bradi2g50710.1	0	NM_001050870.1	0
ID_154601_scaffold65075_Locus_49471_0_60.8_COMPLEX_No_definition_line_found	3	73.646	Bradi2g50820.2	0	NM_001050878.1	1e-159
ID_163819_Locus_37713_Contig2_No_definition_line_found	3	73.75	Bradi2g50760.4	1e-146	NM_001050874.1	5e-42
ID_160476_Locus_20716_Contig1_No_definition_line_found	3	73.768	Bradi2g50610.1	0	NM_001050860.1	0
ID_143814_scaffold54873_Locus_35907_0_76.1_COMPLEX_No_definition_line_found	3	73.787	Bradi2g50450.1	0	NM_001185645.1	2e-162
ID_136093_Locus_76190_Contig1_No_definition_line_found	3	74.244	Bradi3g11020.1	0	NM_001053198.1	0
ID_155963_Locus_7786_Contig1_No_definition_line_found	3	74.655	Bradi3g57450.1	0	NM_001055272.1	0
ID_149657_scaffold18570_Locus_6046_1_71.0_COMPLEX_No_definition_line_found	3	76.925	Bradi2g46280.1	0	NM_001050368.1	0
ID_137558_scaffold42798_Locus_23534_0_89.7_COMPLEX_No_definition_line_found	3	78.116	Bradi2g47620.1	0	NM_001050536.1	0
ID_152155_scaffold39402_Locus_20538_0_60.6_COMPLEX_No_definition_line_found	3	78.919	Bradi2g45210.1	0	NM_001050256.1	0
ID_158589_scaffold5905_Locus_1641_4_38.6_COMPLEX_No_definition_line_found	3	79.279	Bradi2g42560.1	2e-178	#N/A	#N/A
ID_142896_Locus_64591_Contig1_No_definition_line_found	3	80.168	Bradi2g45690.2	0	NM_001050313.1	0
ID_156767_Locus_1035_Contig1_No_definition_line_found	3	80.38	Bradi2g43350.1	8e-152	#N/A	#N/A
ID_148424_C1446194_60.0_No_definition_line_found	3	80.842	Bradi2g47880.1	0	NM_001050565.1	0
ID_160036_Locus_4493_Contig1_No_definition_line_found	3	82.199	Bradi2g47090.1	0	NM_001050471.1	0
ID_167666_Locus_8834_Contig1_No_definition_line_found	3	82.382	Bradi2g46670.1	0	NM_001050419.1	0
ID_137018_scaffold19716_Locus_6616_1_84.0_FORK_No_definition_line_found	3	82.705	Bradi2g46900.1	0	NM_001050450.1	0
ID_100716_C1315253_17.0_No_definition_line_found	3	82.78	Bradi2g46880.2	2e-101	#N/A	#N/A
ID_154062_Locus_286_Contig1_No_definition_line_found	3	83.108	Bradi3g58170.1	0	NM_001057617.1	0
ID_161686_scaffold12275_Locus_3564_2_57.1_COMPLEX_No_definition_line_found	3	83.646	#N/A	#N/A	NM_001050353.1	0
ID_159548_Locus_24800_Contig1_No_definition_line_found	3	83.743	Bradi2g08620.1	0	NM_001049112.1	0
ID_138438_scaffold62567_Locus_45897_1_43.1_COMPLEX_No_definition_line_found	3	84.141	Bradi2g42270.1	9e-109	#N/A	#N/A
ID_157587_scaffold4220_Locus_1170_0_57.9_COMPLEX_No_definition_line_found	3	84.329	Bradi2g45450.1	0	NM_001050287.1	0
ID_164992_Locus_2531_Contig1_No_definition_line_found	3	84.845	Bradi2g42170.1	0	NM_001049972.1	0
ID_156386_scaffold79728_Locus_75447_2_34.9_COMPLEX_No_definition_line_found	3	85.028	Bradi4g39060.2	7e-38	#N/A	#N/A
ID_142566_scaffold6147_Locus_1712_2_62.6_COMPLEX_No_definition_line_found	3	85.436	Bradi2g42320.1	0	NM_001049987.1	0
ID_166171_scaffold1442_Locus_386_1_65.4_COMPLEX_No_definition_line_found	3	85.587	Bradi2g45440.1	0	NM_001050286.1	0
ID_165992_Locus_42338_Contig1_No_definition_line_found	3	85.619	Bradi2g43930.1	0	NM_001050148.1	0
ID_167723_Locus_4713_Contig1_No_definition_line_found	3	85.738	Bradi2g46230.1	0	NM_001062856.1	0
ID_153238_scaffold36848_Locus_18332_4_53.3_COMPLEX_No_definition_line_found	3	85.839	Bradi2g46310.3	0	NM_001050370.1	0
ID_160854_scaffold62865_Locus_46407_2_43.3_COMPLEX_No_definition_line_found	3	85.842	Bradi1g76360.1	0	NM_001050282.1	1e-66
ID_167062_scaffold74370_Locus_64789_0_66.4_COMPLEX_No_definition_line_found	3	85.856	Bradi2g41980.2	0	NM_001062702.1	2e-141
ID_167008_scaffold8107_Locus_2275_3_70.5_COMPLEX_No_definition_line_found	3	85.868	Bradi2g46250.1	0	NM_001050364.1	0
ID_156081_scaffold77086_Locus_69949_3_54.0_COMPLEX_No_definition_line_found	3	85.871	Bradi2g46240.1	2e-143	NM_001050363.1	4e-96
ID_156428_Locus_12742_Contig1_No_definition_line_found	3	85.874	Bradi2g46640.1	0	NM_001050412.1	0
ID_161379_Locus_20534_Contig1_No_definition_line_found	3	85.891	Bradi2g46340.1	0	NM_001050373.1	0
ID_140332_Locus_26539_Contig1_No_definition_line_found	3	85.897	Bradi2g45890.2	0	NM_001050331.1	0
ID_154655_scaffold4579_Locus_1267_4_68.2_COMPLEX_No_definition_line_found	3	85.901	Bradi2g45420.1	0	NM_001050284.1	0
ID_158403_Locus_108366_Contig1_No_definition_line_found	3	85.904	Bradi2g45900.1	9e-102	NM_001050332.1	2e-63
ID_113874_C1361902_68.0_No_definition_line_found	3	85.912	Bradi2g44860.3	2e-148	NM_001050211.1	3e-112
ID_154564_Locus_22427_Contig1_No_definition_line_found	3	85.929	Bradi2g44930.1	0	NM_001050221.1	1e-175
ID_163629_Locus_1177_Contig1_No_definition_line_found	3	85.942	Bradi2g43760.1	0	NM_001050131.1	0
ID_166170_scaffold48384_Locus_28936_0_60.7_COMPLEX_No_definition_line_found	3	85.953	Bradi2g45490.1	0	#N/A	#N/A
ID_166266_scaffold63992_Locus_48077_2_67.7_COMPLEX_No_definition_line_found	3	85.957	Bradi2g45380.1	0	NM_001050279.1	0
ID_162662_Locus_16470_Contig1_No_definition_line_found	3	85.98	Bradi2g46420.1	0	NM_001050382.1	4e-147
ID_159258_Locus_16240_Contig1_No_definition_line_found	3	85.989	Bradi2g45730.2	0	NM_001062892.1	5e-105
ID_158898_scaffold76794_Locus_69419_3_49.2_COMPLEX_No_definition_line_found	3	86.043	Bradi2g46060.1	4e-170	NM_001050344.1	1e-140
ID_160412_scaffold64659_Locus_48921_3_18.8_COMPLEX_No_definition_line_found	3	86.051	Bradi2g45700.6	6e-94	NM_001050314.1	6e-20
ID_161601_scaffold5929_Locus_1649_1_51.5_COMPLEX_No_definition_line_found	3	86.138	Bradi2g46320.1	0	NM_001050372.1	6e-120
ID_153987_Locus_20756_Contig1_No_definition_line_found	3	86.225	#N/A	#N/A	NM_001050352.2	2e-53
ID_161619_scaffold77856_Locus_71543_1_45.5_COMPLEX_No_definition_line_found	3	86.721	Bradi2g45570.1	1e-141	NM_001050301.1	0
ID_163865_Locus_40385_Contig1_No_definition_line_found	3	86.807	Bradi2g45870.1	0	NM_001050329.1	0
ID_159691_scaffold55625_Locus_36668_3_59.2_COMPLEX_No_definition_line_found	3	86.831	Bradi2g45100.1	2e-138	NM_001050236.1	7e-104
ID_156520_scaffold9609_Locus_2735_3_62.9_COMPLEX_No_definition_line_found	3	87.189	Bradi2g09340.1	0	NM_001049167.2	0
ID_165728_scaffold3350_Locus_917_2_48.3_COMPLEX_No_definition_line_found	3	87.212	Bradi2g10530.1	0	NM_001049266.1	0
ID_149344_scaffold46161_Locus_26629_2_62.8_COMPLEX_No_definition_line_found	3	87.298	Bradi2g43690.1	0	NM_001050123.1	0
ID_143799_Locus_16511_Contig1_No_definition_line_found	3	87.335	Bradi2g10880.3	0	#N/A	#N/A
ID_155797_Locus_23506_Contig1_No_definition_line_found	3	87.345	Bradi2g08500.2	0	NM_001049092.1	0
ID_158579_scaffold41847_Locus_22728_4_68.4_COMPLEX_No_definition_line_found	3	87.393	Bradi2g10870.1	0	NM_001049291.1	0
ID_132406_Locus_2860_Contig1_No_definition_line_found	3	87.395	#N/A	#N/A	NM_001049125.1	7e-110
ID_123886_C1393182_100.0_No_definition_line_found	3	87.396	Bradi2g31490.1	0	NM_001061719.1	4e-146
ID_165422_scaffold3242_Locus_886_3_72.2_COMPLEX_No_definition_line_found	3	87.403	Bradi2g09080.1	0	NM_001049151.1	0
ID_142493_C1437702_59.0_No_definition_line_found	3	87.406	Bradi2g13450.1	0	NM_001049769.1	0
ID_153938_Locus_4931_Contig1_No_definition_line_found	3	87.422	Bradi2g10840.1	0	NM_001049287.1	0
ID_159646_scaffold51814_Locus_32340_3_55.8_COMPLEX_No_definition_line_found	3	87.442	Bradi2g09060.1	0	NM_001049149.1	0
ID_151591_C1449744_59.0_No_definition_line_found	3	87.517	Bradi5g00510.1	0	#N/A	#N/A
ID_157586_scaffold31023_Locus_14114_1_51.7_COMPLEX_No_definition_line_found	3	87.525	Bradi2g10080.2	0	NM_001049229.1	0
ID_136702_Locus_1860_Contig1_No_definition_line_found	3	87.609	Bradi2g09800.1	0	NM_001049206.1	9e-164
ID_156235_scaffold28278_Locus_11971_0_72.2_COMPLEX_No_definition_line_found	3	87.618	Bradi2g10540.2	0	NM_001049267.1	0
ID_164340_scaffold51684_Locus_32211_2_46.8_COMPLEX_No_definition_line_found	3	87.652	Bradi2g10120.2	0	NM_001049232.1	0
ID_159873_scaffold84363_Locus_86185_1_30.8_COMPLEX_No_definition_line_found	3	87.688	#N/A	#N/A	NM_001049152.1	1e-17
ID_159665_Locus_101570_Contig1_No_definition_line_found	3	87.91	Bradi2g10770.1	0	NM_001049280.1	0
ID_138149_Locus_30356_Contig1_No_definition_line_found	3	88.028	Bradi2g10170.1	0	NM_001049240.1	0
ID_164421_scaffold92566_Locus_109457_4_44.1_COMPLEX_No_definition_line_found	3	88.061	Bradi2g10100.1	9e-163	NM_001049231.1	2e-134
ID_165758_scaffold4049_Locus_1117_4_70.1_COMPLEX_No_definition_line_found	3	88.124	Bradi2g10950.1	0	NM_001049294.2	0
ID_152808_Locus_20724_Contig1_No_definition_line_found	3	88.604	Bradi2g09360.1	0	NM_001049173.1	0
ID_148617_Locus_6010_Contig1_No_definition_line_found	3	89.569	Bradi2g08040.1	0	#N/A	#N/A
ID_161704_Locus_1947_Contig1_No_definition_line_found	3	89.653	Bradi2g08180.1	0	NM_001049065.1	0
ID_149645_scaffold36517_Locus_18073_0_79.4_COMPLEX_No_definition_line_found	3	89.744	Bradi2g07690.1	0	NM_001049018.1	0
ID_159914_Locus_3207_Contig1_No_definition_line_found	3	90.275	Bradi2g07260.1	2e-152	#N/A	#N/A
ID_147733_scaffold75784_Locus_67368_2_62.9_COMPLEX_No_definition_line_found	3	90.284	Bradi2g07870.2	0	NM_001049039.1	2e-97
ID_165943_Locus_30739_Contig1_No_definition_line_found	3	90.355	#N/A	#N/A	NM_001048941.1	2e-151
ID_153234_Locus_65809_Contig1_No_definition_line_found	3	90.393	Bradi2g03720.1	0	#N/A	#N/A
ID_126944_scaffold105342_Locus_165683_0_69.9_LINEAR_No_definition_line_found	3	90.423	Bradi2g06250.1	0	NM_001072697.1	3e-172
ID_166291_scaffold28366_Locus_12030_2_23.4_COMPLEX_No_definition_line_found	3	90.437	Bradi2g06490.1	0	NM_001061436.1	0
ID_158054_Locus_2464_Contig1_No_definition_line_found	3	90.594	Bradi2g08260.1	5e-84	NM_001049073.1	8e-83
ID_150099_scaffold76475_Locus_68757_1_76.4_FORK_No_definition_line_found	3	90.714	Bradi2g07160.4	0	NM_001048959.2	1e-159
ID_161600_scaffold109511_Locus_193855_0_55.6_BUBBLE_No_definition_line_found	3	90.897	Bradi2g06390.1	0	NM_001061427.1	3e-118
ID_158762_Locus_12664_Contig1_No_definition_line_found	3	91.246	Bradi2g06920.2	0	NM_001061446.1	2e-89
ID_124200_Locus_23690_Contig1_No_definition_line_found	3	91.592	Bradi3g10120.1	3e-67	#N/A	#N/A
ID_162505_scaffold110653_Locus_205944_0_62.5_LINEAR_No_definition_line_found	3	91.856	#N/A	#N/A	#N/A	#N/A
ID_160304_Locus_4102_Contig1_No_definition_line_found	3	92.021	Bradi2g06120.1	0	NM_001048845.1	4e-156
ID_156695_Locus_415_Contig1_No_definition_line_found	3	92.592	Bradi2g05620.1	0	NM_001048792.1	0
ID_155072_C1452772_61.0_No_definition_line_found	3	92.882	Bradi2g06430.1	0	NM_001048869.1	0
ID_165889_scaffold46110_Locus_26579_3_58.0_COMPLEX_No_definition_line_found	3	93.263	Bradi2g05820.1	0	#N/A	#N/A
ID_166824_Locus_6867_Contig1_No_definition_line_found	3	93.494	Bradi2g05560.1	0	NM_001048785.1	0
ID_156573_scaffold24233_Locus_9262_0_54.2_COMPLEX_No_definition_line_found	3	93.702	Bradi1g28920.3	0	NM_001066050.2	0
ID_151585_Locus_49420_Contig1_No_definition_line_found	3	94.967	Bradi2g05710.1	0	#N/A	#N/A
ID_133531_Locus_129442_Contig1_No_definition_line_found	3	95.083	Bradi2g00580.1	0	NM_001048309.1	0
ID_158246_scaffold58384_Locus_40041_1_47.4_COMPLEX_No_definition_line_found	3	95.426	Bradi3g28570.1	0	NM_001049706.1	0
ID_87668_Locus_30525_Contig1_No_definition_line_found	3	95.723	Bradi4g14920.1	4e-38	#N/A	#N/A
ID_163315_scaffold12487_Locus_3640_4_37.9_COMPLEX_No_definition_line_found	3	96.16	Bradi2g05760.1	7e-69	NM_001071924.1	2e-31
ID_132716_Locus_85106_Contig1_No_definition_line_found	3	96.674	Bradi2g00250.1	3e-177	#N/A	#N/A
ID_156892_scaffold8764_Locus_2478_3_65.6_COMPLEX_No_definition_line_found	3	97.48	Bradi2g00480.1	0	NM_001048589.1	0
ID_143821_Locus_5163_Contig1_No_definition_line_found	3	97.789	Bradi2g03370.1	0	NM_001048576.1	0
ID_157196_Locus_28063_Contig1_No_definition_line_found	3	98.934	Bradi2g00710.1	0	NM_001048321.1	0
ID_144715_scaffold2387_Locus_654_0_61.6_COMPLEX_No_definition_line_found	3	99.262	Bradi2g05750.1	0	NM_001048811.1	0
ID_140218_Locus_22313_Contig1_No_definition_line_found	3	99.679	Bradi1g74670.1	0	NM_001049761.2	3e-125
ID_142727_Locus_31935_Contig1_No_definition_line_found	3	101.616	Bradi2g05640.1	0	NM_001048797.1	0
ID_167918_scaffold6112_Locus_1704_1_58.3_COMPLEX_No_definition_line_found	3	103.881	Bradi1g21280.1	0	NM_001066843.2	0
ID_161217_Locus_3206_Contig1_No_definition_line_found	3	105.765	Bradi1g29080.5	0	#N/A	#N/A
ID_151709_Locus_43813_Contig1_No_definition_line_found	3	106.319	Bradi2g00980.2	0	NM_001048337.1	0
ID_140427_scaffold59838_Locus_42113_3_50.1_COMPLEX_No_definition_line_found	3	107.195	Bradi2g01100.1	0	#N/A	#N/A
ID_142542_scaffold36543_Locus_18089_3_72.2_COMPLEX_No_definition_line_found	3	108.757	Bradi2g00890.1	0	NM_001048332.1	0
ID_166919_Locus_18275_Contig1_No_definition_line_found	3	112.504	Bradi2g01360.1	0	NM_001048393.2	2e-91
ID_158069_Locus_20972_Contig1_No_definition_line_found	3	114.473	Bradi2g01550.1	0	NM_001048406.1	0
ID_152559_scaffold12018_Locus_3477_0_51.6_COMPLEX_No_definition_line_found	3	114.965	Bradi2g01390.1	0	NM_001048397.1	0
ID_154186_Locus_15900_Contig1_No_definition_line_found	3	117.355	Bradi2g01590.1	0	#N/A	#N/A
ID_144283_Locus_23763_Contig1_No_definition_line_found	3	118.157	Bradi2g01530.1	0	NM_001185218.1	0
ID_157386_scaffold88646_Locus_97350_0_52.8_COMPLEX_No_definition_line_found	3	120.259	Bradi2g01620.1	0	NM_001185220.1	0
ID_152081_scaffold26690_Locus_10865_1_69.2_COMPLEX_No_definition_line_found	3	123.199	Bradi2g01870.1	0	#N/A	#N/A
ID_164132_Locus_5012_Contig1_No_definition_line_found	3	123.285	Bradi2g01840.1	0	#N/A	#N/A
ID_152437_scaffold35244_Locus_17095_4_46.6_COMPLEX_No_definition_line_found	3	123.82	Bradi2g01830.1	0	NM_001048428.1	0
ID_131355_scaffold32921_Locus_15445_3_63.7_COMPLEX_No_definition_line_found	3	124.932	Bradi2g02100.1	0	#N/A	#N/A
ID_143624_scaffold19737_Locus_6628_4_60.5_COMPLEX_No_definition_line_found	3	125.502	#N/A	#N/A	#N/A	#N/A
ID_135105_scaffold108930_Locus_189393_0_52.8_LINEAR_No_definition_line_found	3	126.396	Bradi2g02090.1	9e-54	NM_001048460.1	3e-39
ID_130094_scaffold105945_Locus_169360_1_44.5_FORK_No_definition_line_found	3	126.891	#N/A	#N/A	NM_001185225.1	7e-15
ID_155441_Locus_562_Contig1_No_definition_line_found	3	128.754	Bradi2g02230.1	0	NM_001048473.1	0
ID_133798_scaffold109017_Locus_189928_0_44.3_LINEAR_No_definition_line_found	3	129.526	Bradi2g02080.1	2e-30	#N/A	#N/A
ID_140341_scaffold101917_Locus_146814_0_49.5_LINEAR_No_definition_line_found	3	131.808	Bradi2g02340.1	1e-122	#N/A	#N/A
ID_160525_C1456972_53.0_No_definition_line_found	3	136.587	Bradi2g45460.1	0	NM_001050288.1	0
ID_146554_scaffold75258_Locus_66312_0_58.7_LINEAR_No_definition_line_found	3	137.451	Bradi2g02300.1	0	NM_001048479.1	0
ID_136253_Locus_67262_Contig1_No_definition_line_found	3	138.383	Bradi2g09950.1	0	NM_001049218.1	0
ID_166185_scaffold42206_Locus_23057_3_57.9_COMPLEX_No_definition_line_found	4	0	Bradi1g78470.1	0	NM_001069147.1	0
ID_159522_scaffold81963_Locus_80515_2_53.9_COMPLEX_No_definition_line_found	4	0	Bradi1g77650.2	0	NM_001055273.1	0
ID_36268_C1038847_63.0_No_definition_line_found	4	0	Bradi1g62420.1	7e-54	#N/A	#N/A
ID_167849_scaffold109289_Locus_192235_0_61.7_FORK_No_definition_line_found	4	0.029	Bradi1g78550.1	0	NM_001055196.2	0
ID_167736_Locus_2652_Contig1_No_definition_line_found	4	3.122	Bradi1g21180.1	0	NM_001071847.1	3e-22
ID_166760_Locus_64060_Contig1_No_definition_line_found	4	3.34	Bradi1g78090.1	0	NM_001055227.1	0
ID_98828_C1308000_89.0_No_definition_line_found	4	4.479	Bradi1g77700.1	4e-129	NM_001055278.1	1e-90
ID_149636_C1447614_48.0_No_definition_line_found	4	5.438	Bradi1g78530.1	2e-132	#N/A	#N/A
ID_156882_scaffold2699_Locus_739_4_68.6_COMPLEX_No_definition_line_found	4	5.891	Bradi1g78040.4	0	#N/A	#N/A
ID_158271_Locus_4486_Contig1_No_definition_line_found	4	7.346	Bradi1g74820.2	0	NM_001189248.1	1e-145
ID_135249_scaffold41810_Locus_22710_0_52.6_COMPLEX_No_definition_line_found	4	8.342	Bradi1g74490.1	3e-78	#N/A	#N/A
ID_143334_Locus_38412_Contig1_No_definition_line_found	4	9.248	Bradi1g75670.1	0	#N/A	#N/A
ID_155580_scaffold62727_Locus_46175_0_65.6_COMPLEX_No_definition_line_found	4	10.022	Bradi1g74810.1	5e-168	NM_001055534.2	9e-147
ID_165142_C1459433_63.0_No_definition_line_found	4	10.298	Bradi1g77770.1	0	#N/A	#N/A
ID_163766_Locus_34162_Contig1_No_definition_line_found	4	10.382	Bradi1g77760.1	1e-77	NM_001055265.1	1e-13
ID_136639_C1426542_49.0_No_definition_line_found	4	10.44	Bradi1g77840.1	2e-160	#N/A	#N/A
ID_160049_C1456636_61.0_No_definition_line_found	4	10.681	Bradi1g03570.1	0	NM_001058273.1	9e-73
ID_154053_scaffold71015_Locus_59198_4_58.4_COMPLEX_No_definition_line_found	4	11.344	Bradi1g78560.3	2e-157	#N/A	#N/A
ID_150072_scaffold53256_Locus_34088_1_71.8_COMPLEX_No_definition_line_found	4	11.611	Bradi1g76840.1	0	NM_001055353.2	2e-143
ID_151801_scaffold22094_Locus_7950_2_68.1_COMPLEX_No_definition_line_found	4	11.856	Bradi1g76990.1	0	NM_001055339.1	0
ID_148070_scaffold71432_Locus_59877_2_66.3_COMPLEX_No_definition_line_found	4	11.972	Bradi1g76960.2	0	NM_001055341.1	5e-168
ID_138065_Locus_5340_Contig1_No_definition_line_found	4	11.991	Bradi1g77100.1	9e-114	NM_001055330.1	5e-137
ID_148666_scaffold32119_Locus_14892_1_88.8_COMPLEX_No_definition_line_found	4	12.068	Bradi1g76860.1	0	NM_001055351.1	0
ID_149975_scaffold26426_Locus_10660_4_47.5_COMPLEX_No_definition_line_found	4	12.092	Bradi1g76850.3	0	NM_001055352.1	7e-177
ID_159811_scaffold13414_Locus_3976_2_63.2_COMPLEX_No_definition_line_found	4	12.169	Bradi1g76940.1	0	NM_001055343.1	0
ID_161728_Locus_4602_Contig1_No_definition_line_found	4	12.365	Bradi1g76300.1	9e-177	#N/A	#N/A
ID_167059_Locus_7448_Contig1_No_definition_line_found	4	12.649	Bradi1g77090.1	0	#N/A	#N/A
ID_144760_Locus_48781_Contig1_No_definition_line_found	4	13.042	Bradi1g75270.1	0	NM_001055493.1	1e-178
ID_154477_scaffold29975_Locus_13229_0_66.3_COMPLEX_No_definition_line_found	4	13.353	Bradi1g09370.1	0	NM_001057738.1	0
ID_164593_Locus_33651_Contig1_No_definition_line_found	4	13.381	Bradi1g76400.1	0	NM_001055390.1	0
ID_155115_Locus_32346_Contig1_No_definition_line_found	4	13.886	Bradi1g76520.1	0	NM_001061669.1	0
ID_134287_C1421062_51.0_No_definition_line_found	4	14.619	Bradi1g77500.1	7e-40	#N/A	#N/A
ID_162954_scaffold62107_Locus_45220_0_76.2_COMPLEX_No_definition_line_found	4	14.699	Bradi1g74840.1	0	NM_001055530.1	0
ID_151833_scaffold80290_Locus_76595_1_57.6_FORK_No_definition_line_found	4	15.708	Bradi1g03650.1	0	NM_001058265.1	0
ID_163027_scaffold110966_Locus_211540_0_87.3_LINEAR_No_definition_line_found	4	15.879	Bradi1g74580.1	0	NM_001055556.1	0
ID_146843_Locus_3952_Contig1_No_definition_line_found	4	16.517	Bradi1g77420.1	1e-162	NM_001055298.1	1e-123
ID_161511_scaffold99722_Locus_136374_1_59.0_FORK_No_definition_line_found	4	16.721	Bradi1g74640.1	0	NM_001055549.1	0
ID_150021_scaffold110660_Locus_206037_0_70.6_LINEAR_No_definition_line_found	4	16.855	Bradi1g77470.1	0	NM_001055291.1	7e-127
ID_149766_scaffold94090_Locus_114659_4_31.4_COMPLEX_No_definition_line_found	4	17.155	Bradi3g28220.1	1e-119	NM_001071334.1	6e-128
ID_137313_Locus_53924_Contig1_No_definition_line_found	4	18.536	Bradi1g03610.1	0	NM_001058268.1	0
ID_132367_Locus_10857_Contig1_No_definition_line_found	4	19.001	Bradi1g77050.1	2e-178	#N/A	#N/A
ID_167832_scaffold12496_Locus_3642_3_76.1_COMPLEX_No_definition_line_found	4	19.784	Bradi1g77250.2	0	NM_001055314.1	0
ID_142726_Locus_14483_Contig1_No_definition_line_found	4	20.404	Bradi1g03110.1	0	NM_001058316.1	0
ID_139995_C1433150_51.0_No_definition_line_found	4	20.628	Bradi1g73830.1	0	NM_001055623.1	0
ID_164266_scaffold89199_Locus_98820_1_61.4_BUBBLE_No_definition_line_found	4	21.542	Bradi1g02280.1	0	NM_001058380.1	0
ID_162033_Locus_9255_Contig1_No_definition_line_found	4	21.596	Bradi1g02800.1	0	NM_001058340.1	0
ID_157605_C1454910_59.0_No_definition_line_found	4	21.64	Bradi1g03030.1	0	NM_001058326.1	0
ID_166051_scaffold14567_Locus_4415_4_64.8_COMPLEX_No_definition_line_found	4	21.865	Bradi1g76340.2	0	NM_001055395.1	0
ID_149418_Locus_31874_Contig1_No_definition_line_found	4	22.1	Bradi1g09330.1	0	NM_001057741.2	1e-40
ID_167698_scaffold34597_Locus_16625_0_62.0_COMPLEX_No_definition_line_found	4	22.23	Bradi1g48270.1	0	NM_001063452.1	0
ID_123369_scaffold102257_Locus_148509_0_74.6_LINEAR_No_definition_line_found	4	22.43	Bradi1g76450.1	8e-68	NM_001055386.1	1e-61
ID_158127_Locus_3057_Contig1_No_definition_line_found	4	23.119	Bradi1g77080.1	0	NM_001055332.1	0
ID_160612_scaffold81083_Locus_78486_0_59.8_BUBBLE_No_definition_line_found	4	23.156	Bradi1g71310.1	0	NM_001055812.1	0
ID_159280_scaffold87851_Locus_95139_0_55.2_BUBBLE_No_definition_line_found	4	23.377	Bradi1g03470.1	0	NM_001056974.2	0
ID_144837_scaffold84444_Locus_86372_1_61.3_FORK_No_definition_line_found	4	23.611	Bradi1g02960.2	0	NM_001058332.1	0
ID_162518_scaffold82225_Locus_81085_1_46.7_COMPLEX_No_definition_line_found	4	23.782	Bradi1g76640.3	0	NM_001055370.1	0
ID_160552_scaffold89993_Locus_101166_0_53.1_COMPLEX_No_definition_line_found	4	24.058	Bradi1g03620.1	0	#N/A	#N/A
ID_161280_Locus_84632_Contig1_No_definition_line_found	4	24.515	Bradi1g03010.1	3e-117	NM_001058328.1	1e-101
ID_132472_Locus_21479_Contig1_No_definition_line_found	4	24.583	Bradi1g77270.1	0	NM_001055311.1	0
ID_121379_C1386084_55.0_No_definition_line_found	4	24.897	Bradi2g19790.1	8e-53	NM_001058287.1	1e-47
ID_47107_C1090307_116.0_No_definition_line_found	4	25.066	Bradi1g72480.1	4e-101	NM_001066812.1	7e-45
ID_153251_Locus_16074_Contig1_No_definition_line_found	4	25.194	Bradi1g76910.1	0	#N/A	#N/A
ID_156152_scaffold32407_Locus_15079_2_60.4_COMPLEX_No_definition_line_found	4	25.815	Bradi1g72770.1	0	NM_001055686.1	0
ID_161547_scaffold64034_Locus_48123_4_29.2_COMPLEX_No_definition_line_found	4	26.169	Bradi1g60390.1	2e-103	NM_001186536.1	2e-100
ID_154823_Locus_56112_Contig1_No_definition_line_found	4	26.492	Bradi1g76320.1	0	NM_001055397.1	0
ID_158320_scaffold87312_Locus_93780_0_58.9_LINEAR_No_definition_line_found	4	27.083	Bradi1g04140.1	0	NM_001058218.1	0
ID_160056_Locus_36950_Contig1_No_definition_line_found	4	27.759	Bradi1g53920.1	0	NM_001065509.1	4e-51
ID_162817_scaffold92325_Locus_108712_1_55.0_BUBBLE_No_definition_line_found	4	28.051	Bradi1g04960.1	0	NM_001065651.1	0
ID_160479_scaffold21425_Locus_7578_4_61.4_COMPLEX_No_definition_line_found	4	28.943	Bradi1g75940.1	0	NM_001055434.1	0
ID_154866_Locus_5239_Contig1_No_definition_line_found	4	29.384	Bradi3g32330.1	0	NM_001055405.1	0
ID_156501_C1454092_57.0_No_definition_line_found	4	29.504	Bradi1g00730.1	0	NM_001073099.1	0
ID_153075_scaffold108811_Locus_188490_0_61.2_LINEAR_No_definition_line_found	4	29.506	Bradi1g04500.1	0	NM_001058190.1	0
ID_148683_scaffold42573_Locus_23354_0_62.5_COMPLEX_No_definition_line_found	4	29.515	Bradi1g76140.3	0	NM_001055414.1	0
ID_165181_Locus_15605_Contig1_No_definition_line_found	4	30.321	Bradi1g52680.1	0	NM_001065974.1	0
ID_147768_Locus_160634_Contig1_No_definition_line_found	4	30.427	#N/A	#N/A	NM_001189069.1	5e-14
ID_148152_scaffold100221_Locus_138497_1_47.4_COMPLEX_No_definition_line_found	4	30.699	Bradi4g26870.1	0	NM_001048751.1	2e-146
ID_167454_scaffold83344_Locus_83805_2_61.9_COMPLEX_No_definition_line_found	4	31.007	Bradi2g14460.1	6e-92	NM_001063028.1	9e-91
ID_149771_Locus_7381_Contig1_No_definition_line_found	4	31.031	Bradi1g75140.2	0	#N/A	#N/A
ID_153743_scaffold8511_Locus_2402_1_65.9_COMPLEX_No_definition_line_found	4	31.286	#N/A	#N/A	#N/A	#N/A
ID_109673_Locus_89732_Contig1_No_definition_line_found	4	31.444	#N/A	#N/A	#N/A	#N/A
ID_156812_C1454346_54.0_No_definition_line_found	4	31.694	Bradi1g75750.1	0	NM_001071339.1	0
ID_155849_Locus_37482_Contig1_No_definition_line_found	4	31.729	Bradi3g00210.1	0	NM_001052114.1	0
ID_161891_C1457861_51.0_No_definition_line_found	4	32.016	Bradi1g75210.1	0	NM_001049217.1	0
ID_163099_Locus_120645_Contig1_No_definition_line_found	4	32.212	Bradi4g17330.3	0	NM_001074525.1	0
ID_143304_Locus_28001_Contig1_No_definition_line_found	4	32.256	Bradi4g26690.2	0	NM_001072496.1	0
ID_160560_scaffold33819_Locus_16069_0_58.7_COMPLEX_No_definition_line_found	4	32.884	Bradi1g01900.1	0	NM_001058408.2	7e-154
ID_22735_C669854_63.0_No_definition_line_found	4	32.896	Bradi1g07160.1	2e-73	NM_001057667.1	2e-68
ID_137662_scaffold67445_Locus_53244_0_59.1_COMPLEX_No_definition_line_found	4	33.183	Bradi1g75340.1	0	NM_001055489.1	0
ID_132224_scaffold79196_Locus_74364_0_60.3_LINEAR_No_definition_line_found	4	33.409	Bradi1g75360.1	0	#N/A	#N/A
ID_168003_scaffold92873_Locus_110402_1_59.0_FORK_No_definition_line_found	4	33.434	Bradi1g74430.1	0	NM_001055577.1	0
ID_167568_scaffold110867_Locus_208962_1_27.0_COMPLEX_No_definition_line_found	4	33.587	#N/A	#N/A	#N/A	#N/A
ID_167005_Locus_145765_Contig1_No_definition_line_found	4	33.853	Bradi1g75590.1	0	NM_001055469.1	0
ID_167649_scaffold108775_Locus_188286_0_56.1_BUBBLE_No_definition_line_found	4	34.074	Bradi1g75250.1	0	#N/A	#N/A
ID_44603_C1078479_63.0_No_definition_line_found	4	34.113	Bradi5g17690.1	6e-20	NM_001055491.2	3e-29
ID_110932_C1351781_51.0_No_definition_line_found	4	34.265	#N/A	#N/A	#N/A	#N/A
ID_132556_Locus_57361_Contig1_No_definition_line_found	4	34.411	Bradi1g75100.2	1e-155	NM_001055506.2	6e-155
ID_146582_Locus_97993_Contig1_No_definition_line_found	4	34.504	Bradi1g74910.1	0	NM_001055523.1	0
ID_161599_C1457687_55.0_No_definition_line_found	4	34.537	Bradi1g74920.1	0	NM_001055522.1	0
ID_156817_scaffold86884_Locus_92620_0_62.9_COMPLEX_No_definition_line_found	4	34.539	Bradi1g75010.1	0	NM_001055516.1	0
ID_152645_Locus_68781_Contig1_No_definition_line_found	4	34.552	Bradi1g75150.1	0	NM_001049699.1	0
ID_158277_scaffold2047_Locus_551_3_44.2_COMPLEX_No_definition_line_found	4	34.571	Bradi1g74890.1	3e-161	NM_001055525.1	1e-76
ID_164386_Locus_3275_Contig1_No_definition_line_found	4	34.611	Bradi1g74480.1	0	NM_001055570.1	0
ID_148651_Locus_3957_Contig1_No_definition_line_found	4	34.613	Bradi1g75970.1	0	NM_001055432.1	0
ID_161058_scaffold105290_Locus_165314_1_59.7_FORK_No_definition_line_found	4	35.008	Bradi1g05950.1	0	NM_001058066.1	0
ID_29524_C1007481_115.0_No_definition_line_found	4	35.201	Bradi1g07160.1	6e-99	NM_001055935.1	2e-50
ID_154811_scaffold12846_Locus_3766_1_69.2_COMPLEX_No_definition_line_found	4	35.68	Bradi1g74700.1	0	NM_001055544.1	9e-112
ID_167584_Locus_24977_Contig1_No_definition_line_found	4	35.825	Bradi4g26370.4	0	NM_001072217.1	0
ID_167432_Locus_62589_Contig1_No_definition_line_found	4	36.029	Bradi1g07650.1	0	NM_001057902.1	0
ID_154355_scaffold107104_Locus_176833_0_66.0_LINEAR_No_definition_line_found	4	36.382	Bradi1g07100.1	0	NM_001057964.1	0
ID_156045_C1453654_56.0_No_definition_line_found	4	36.659	Bradi1g75820.1	0	NM_001055445.1	0
ID_164611_Locus_73307_Contig1_No_definition_line_found	4	36.799	Bradi1g71800.2	0	NM_001055766.1	0
ID_154763_scaffold36415_Locus_17960_0_67.9_COMPLEX_No_definition_line_found	4	36.954	Bradi1g75520.1	0	NM_001055473.1	0
ID_163697_Locus_475_Contig1_No_definition_line_found	4	37.455	Bradi1g73850.1	0	NM_001055622.1	1e-107
ID_164784_scaffold80325_Locus_76686_0_52.7_COMPLEX_No_definition_line_found	4	37.703	Bradi1g08550.2	0	NM_001057812.1	0
ID_164570_scaffold86221_Locus_90964_0_71.9_FORK_No_definition_line_found	4	38.726	Bradi1g00890.1	0	NM_001058494.1	0
ID_129390_Locus_75697_Contig1_No_definition_line_found	4	39.028	Bradi1g70880.1	2e-69	#N/A	#N/A
ID_162208_scaffold11213_Locus_3229_1_72.2_COMPLEX_No_definition_line_found	4	39.27	Bradi2g41190.1	0	NM_001072805.1	0
ID_117258_C1373032_63.0_No_definition_line_found	4	39.291	Bradi1g09730.4	0	NM_001187409.1	1e-170
ID_104496_scaffold26827_Locus_10968_0_36.2_LINEAR_No_definition_line_found	4	39.481	Bradi1g72450.1	8e-12	#N/A	#N/A
ID_153321_Locus_363_Contig1_No_definition_line_found	4	39.498	Bradi1g71250.1	0	NM_001055817.1	0
ID_151128_scaffold75621_Locus_67065_1_42.0_COMPLEX_No_definition_line_found	4	40.084	Bradi1g67120.1	5e-98	#N/A	#N/A
ID_165856_scaffold107867_Locus_182049_0_57.1_LINEAR_No_definition_line_found	4	41.109	Bradi1g72160.1	0	NM_001055737.1	0
ID_151866_scaffold78526_Locus_72906_1_53.9_COMPLEX_No_definition_line_found	4	41.436	Bradi1g72150.7	3e-180	NM_001055738.2	8e-117
ID_163836_scaffold70448_Locus_58113_1_60.2_COMPLEX_No_definition_line_found	4	41.44	Bradi1g71810.2	0	NM_001055765.1	0
ID_162630_Locus_20989_Contig1_No_definition_line_found	4	41.562	Bradi4g36300.1	0	NM_001187325.1	0
ID_149512_scaffold23628_Locus_8916_3_53.6_COMPLEX_No_definition_line_found	4	41.647	Bradi1g08300.2	0	NM_001057843.1	0
ID_31895_C1018489_10.0_No_definition_line_found	4	41.728	Bradi2g54540.1	3e-47	NM_001048586.2	8e-49
ID_158503_Locus_36872_Contig1_No_definition_line_found	4	41.784	Bradi1g08470.1	0	NM_001057822.1	0
ID_166183_scaffold111012_Locus_213486_0_61.5_LINEAR_No_definition_line_found	4	42.347	Bradi1g08730.1	0	NM_001057795.1	0
ID_124991_Locus_183020_Contig1_No_definition_line_found	4	42.371	Bradi1g08440.2	3e-151	NM_001057824.1	2e-104
ID_133523_scaffold66942_Locus_52431_0_58.1_FORK_No_definition_line_found	4	42.444	Bradi1g08900.1	0	NM_001057775.1	0
ID_22467_C623635_63.0_No_definition_line_found	4	44.064	Bradi1g09300.3	1e-69	NM_001057746.1	2e-57
ID_116498_C1370576_80.0_No_definition_line_found	4	44.46	Bradi1g09740.1	0	NM_001187409.1	7e-168
ID_123900_scaffold69662_Locus_56739_2_63.0_COMPLEX_No_definition_line_found	4	44.663	Bradi1g70780.1	3e-42	NM_001055854.1	1e-26
ID_165873_Locus_15160_Contig1_No_definition_line_found	4	45.172	Bradi1g70850.1	0	NM_001055848.2	0
ID_164044_scaffold40468_Locus_21553_3_74.2_COMPLEX_No_definition_line_found	4	46.271	Bradi5g15380.1	0	NM_001059821.1	0
ID_165087_scaffold78247_Locus_72292_0_74.7_LINEAR_No_definition_line_found	4	46.346	Bradi1g68960.1	0	NM_001055975.1	0
ID_161074_Locus_26363_Contig1_No_definition_line_found	4	48.44	Bradi1g66480.1	0	NM_001056253.1	0
ID_151271_Locus_71305_Contig1_No_definition_line_found	4	48.583	Bradi1g11310.1	2e-177	NM_001057588.1	0
ID_165650_Locus_7232_Contig1_No_definition_line_found	4	48.772	Bradi1g11380.2	0	NM_001057595.1	0
ID_138037_Locus_23609_Contig1_No_definition_line_found	4	49.128	#N/A	#N/A	NM_001058585.1	7e-41
ID_157259_scaffold9263_Locus_2629_0_63.1_BUBBLE_No_definition_line_found	4	49.31	Bradi1g69990.1	0	NM_001055903.1	0
ID_153977_Locus_53284_Contig1_No_definition_line_found	4	50.022	Bradi1g70650.1	0	NM_001055865.1	0
ID_162458_scaffold110247_Locus_201384_1_56.1_BUBBLE_No_definition_line_found	4	50.495	Bradi1g69170.1	0	NM_001055998.1	0
ID_144182_Locus_33243_Contig1_No_definition_line_found	4	51.938	Bradi1g70430.4	4e-178	NM_001055877.1	8e-12
ID_155206_scaffold17376_Locus_5473_1_57.7_COMPLEX_No_definition_line_found	4	52.582	Bradi1g68280.1	1e-140	NM_001056060.1	5e-144
ID_156087_Locus_91100_Contig1_No_definition_line_found	4	52.64	Bradi1g10550.1	0	NM_001057628.1	0
ID_156930_scaffold94943_Locus_117805_3_48.8_COMPLEX_No_definition_line_found	4	53.136	Bradi1g11280.1	2e-162	NM_001057585.2	3e-131
ID_157467_Locus_5902_Contig1_No_definition_line_found	4	53.142	Bradi1g04860.1	0	NM_001058161.1	0
ID_151202_Locus_5814_Contig1_No_definition_line_found	4	53.387	Bradi1g69160.2	0	NM_001055996.2	0
ID_159194_scaffold28490_Locus_12109_1_64.6_COMPLEX_No_definition_line_found	4	53.576	Bradi1g68080.2	0	NM_001056091.1	0
ID_164612_Locus_94318_Contig1_No_definition_line_found	4	53.695	Bradi1g68950.1	0	NM_001055974.1	0
ID_120526_scaffold69606_Locus_56655_0_59.9_COMPLEX_No_definition_line_found	4	54.016	#N/A	#N/A	#N/A	#N/A
ID_152468_Locus_3006_Contig1_No_definition_line_found	4	54.457	Bradi1g65440.1	0	NM_001056346.1	0
ID_158578_scaffold3762_Locus_1038_0_49.9_COMPLEX_No_definition_line_found	4	54.747	Bradi4g13640.3	0	NM_001051618.1	0
ID_166464_scaffold5226_Locus_1444_3_68.8_COMPLEX_No_definition_line_found	4	55.543	Bradi1g69720.3	0	#N/A	#N/A
ID_151299_Locus_49001_Contig1_No_definition_line_found	4	55.586	Bradi1g01110.1	0	#N/A	#N/A
ID_163037_scaffold55058_Locus_36086_4_59.0_COMPLEX_No_definition_line_found	4	56.135	Bradi2g16320.1	0	NM_001062878.1	0
ID_95613_C1295606_71.0_No_definition_line_found	4	56.384	Bradi1g66970.2	2e-117	NM_001056204.1	5e-123
ID_166556_Locus_22145_Contig1_No_definition_line_found	4	56.623	#N/A	#N/A	#N/A	#N/A
ID_168015_scaffold70696_Locus_58666_2_60.4_COMPLEX_No_definition_line_found	4	57.08	Bradi4g21280.1	0	NM_001074120.1	0
ID_158966_C1455986_60.0_No_definition_line_found	4	57.593	Bradi1g69480.2	0	NM_001055962.1	0
ID_145974_scaffold59719_Locus_41950_2_61.4_COMPLEX_No_definition_line_found	4	58.127	Bradi1g67790.1	0	NM_001056123.1	0
ID_144636_scaffold64642_Locus_48877_4_50.7_COMPLEX_No_definition_line_found	4	58.248	Bradi1g67100.1	1e-108	#N/A	#N/A
ID_157968_scaffold37652_Locus_19063_2_62.4_COMPLEX_No_definition_line_found	4	58.507	Bradi1g67780.1	0	NM_001056124.1	0
ID_167710_Locus_28826_Contig1_No_definition_line_found	4	59.632	Bradi1g64520.1	0	#N/A	#N/A
ID_137069_C1427376_70.0_No_definition_line_found	4	59.851	Bradi1g66590.2	0	NM_001056247.1	0
ID_138439_scaffold68471_Locus_54838_0_61.2_COMPLEX_No_definition_line_found	4	59.887	Bradi1g67320.1	0	NM_001056169.1	0
ID_144117_scaffold55417_Locus_36469_0_55.2_COMPLEX_No_definition_line_found	4	59.893	#N/A	#N/A	#N/A	#N/A
ID_167126_scaffold34489_Locus_16541_3_35.7_COMPLEX_No_definition_line_found	4	59.936	Bradi1g67160.2	0	NM_001056184.1	0
ID_142491_Locus_80_Contig1_No_definition_line_found	4	59.95	Bradi1g67280.1	0	NM_001056172.1	1e-157
ID_158101_scaffold18514_Locus_6029_1_58.3_COMPLEX_No_definition_line_found	4	60.042	Bradi1g64630.1	0	NM_001056415.1	7e-109
ID_159393_scaffold13196_Locus_3899_4_61.4_COMPLEX_No_definition_line_found	4	60.091	Bradi1g66740.1	0	NM_001058026.1	0
ID_147232_Locus_34673_Contig1_No_definition_line_found	4	60.487	Bradi1g67330.1	0	NM_001056168.1	1e-128
ID_164822_scaffold38564_Locus_19894_3_63.6_COMPLEX_No_definition_line_found	4	61.015	Bradi4g25050.1	0	NM_001072343.1	0
ID_147109_Locus_52633_Contig1_No_definition_line_found	4	61.017	Bradi1g66830.1	0	NM_001056223.1	0
ID_167349_Locus_171_Contig1_No_definition_line_found	4	61.116	Bradi1g66290.1	0	NM_001056271.1	0
ID_141754_Locus_523_Contig1_No_definition_line_found	4	61.12	Bradi1g32490.2	1e-117	#N/A	#N/A
ID_163784_Locus_7243_Contig1_No_definition_line_found	4	61.286	Bradi1g66150.1	0	NM_001056279.1	0
ID_165806_scaffold8859_Locus_2508_2_47.9_COMPLEX_No_definition_line_found	4	61.306	Bradi1g65850.2	5e-106	#N/A	#N/A
ID_164847_Locus_1651_Contig1_No_definition_line_found	4	61.346	Bradi1g65910.1	0	NM_001056295.1	0
ID_155855_Locus_858_Contig1_No_definition_line_found	4	61.347	Bradi1g66780.1	1e-124	NM_001056228.1	4e-115
ID_146613_C1444000_60.0_No_definition_line_found	4	61.347	Bradi1g65810.1	0	NM_001056305.1	0
ID_167792_scaffold10355_Locus_2964_0_56.3_COMPLEX_No_definition_line_found	4	61.411	Bradi1g66080.1	0	NM_001064194.1	9e-107
ID_164841_Locus_21215_Contig1_No_definition_line_found	4	61.423	Bradi1g67190.1	0	NM_001056181.1	3e-143
ID_160693_Locus_6458_Contig1_No_definition_line_found	4	61.436	Bradi1g66680.3	0	NM_001056237.2	0
ID_145898_scaffold85380_Locus_88618_0_58.5_COMPLEX_No_definition_line_found	4	61.437	Bradi1g66660.1	0	NM_001056239.1	0
ID_153129_Locus_8070_Contig1_No_definition_line_found	4	61.438	Bradi1g66420.1	0	NM_001056261.1	0
ID_163905_Locus_1288_Contig1_No_definition_line_found	4	61.451	Bradi1g66870.1	0	NM_001056219.1	9e-164
ID_162605_scaffold59120_Locus_41022_2_50.3_COMPLEX_No_definition_line_found	4	61.456	Bradi1g66430.1	1e-160	NM_001056260.2	0
ID_95029_C1293274_65.0_No_definition_line_found	4	61.671	Bradi1g66970.2	0	#N/A	#N/A
ID_166067_scaffold2423_Locus_666_1_36.4_COMPLEX_No_definition_line_found	4	61.993	Bradi1g65570.1	0	NM_001056331.1	0
ID_120374_C1382822_79.0_No_definition_line_found	4	62.4	Bradi1g65310.1	1e-140	NM_001056359.2	2e-139
ID_140015_Locus_3073_Contig1_No_definition_line_found	4	62.5	Bradi1g64850.1	4e-167	NM_001056394.1	2e-141
ID_164447_Locus_19148_Contig1_No_definition_line_found	4	62.561	Bradi1g65790.1	0	NM_001056308.1	0
ID_155158_scaffold29700_Locus_13010_2_86.8_COMPLEX_No_definition_line_found	4	62.946	Bradi1g64410.1	0	NM_001056439.1	0
ID_160998_C1457330_56.0_No_definition_line_found	4	63.02	Bradi1g04920.1	0	NM_001058154.1	0
ID_143263_Locus_7545_Contig1_No_definition_line_found	4	63.188	Bradi4g26700.1	3e-109	NM_001189369.1	5e-93
ID_155915_Locus_14919_Contig1_No_definition_line_found	4	63.628	Bradi1g13900.1	0	NM_001057281.1	0
ID_150281_scaffold15458_Locus_4737_1_75.2_COMPLEX_No_definition_line_found	4	64.137	Bradi2g34830.1	0	#N/A	#N/A
ID_129835_scaffold40953_Locus_22032_2_59.2_COMPLEX_No_definition_line_found	4	64.2	Bradi4g42280.1	1e-67	#N/A	#N/A
ID_155160_scaffold3678_Locus_1013_2_80.3_COMPLEX_No_definition_line_found	4	64.418	Bradi4g25930.1	0	NM_001074523.1	0
ID_166681_scaffold9429_Locus_2681_1_65.2_COMPLEX_No_definition_line_found	4	64.456	Bradi4g09230.2	0	NM_001075077.2	0
ID_163651_scaffold22268_Locus_8051_1_68.8_COMPLEX_No_definition_line_found	4	64.481	Bradi4g25620.2	0	NM_001072507.1	0
ID_165953_Locus_17656_Contig1_No_definition_line_found	4	64.495	Bradi4g09060.1	0	NM_001075091.1	0
ID_153080_scaffold89523_Locus_99625_0_67.6_LINEAR_No_definition_line_found	4	64.523	Bradi4g25680.1	0	NM_001073122.1	0
ID_149192_Locus_27131_Contig2_No_definition_line_found	4	64.54	Bradi1g65070.1	0	NM_001056378.1	0
ID_159001_scaffold14301_Locus_4315_3_78.9_COMPLEX_No_definition_line_found	4	64.606	Bradi1g64190.1	0	NM_001056466.1	0
ID_152598_scaffold8318_Locus_2342_3_70.8_COMPLEX_No_definition_line_found	4	64.937	Bradi4g13940.1	0	NM_001074797.1	0
ID_153749_Locus_4191_Contig1_No_definition_line_found	4	65.159	Bradi4g44380.1	0	NM_001072524.1	0
ID_2778_C781814_11.0_No_definition_line_found	4	65.237	#N/A	#N/A	#N/A	#N/A
ID_155166_scaffold110165_Locus_200789_0_71.6_LINEAR_No_definition_line_found	4	65.4	Bradi1g63080.1	0	NM_001056597.1	0
ID_167488_scaffold11193_Locus_3225_0_29.3_COMPLEX_No_definition_line_found	4	65.433	Bradi1g21030.1	0	NM_001057099.1	0
ID_157673_scaffold4162_Locus_1150_2_62.5_COMPLEX_No_definition_line_found	4	65.444	Bradi1g60480.3	0	NM_001186530.1	0
ID_158181_scaffold69451_Locus_56401_4_31.1_COMPLEX_No_definition_line_found	4	65.607	Bradi4g03310.2	4e-115	NM_001063206.1	5e-65
ID_145334_scaffold28577_Locus_12155_2_56.0_COMPLEX_No_definition_line_found	4	65.799	Bradi1g64020.1	5e-147	NM_001056483.1	7e-147
ID_162377_Locus_8564_Contig1_No_definition_line_found	4	65.804	Bradi1g63920.1	0	NM_001056496.1	0
ID_144743_Locus_60240_Contig1_No_definition_line_found	4	65.817	Bradi1g63940.1	0	NM_001056495.1	8e-91
ID_145972_scaffold109446_Locus_193313_1_51.1_BUBBLE_No_definition_line_found	4	65.907	Bradi4g16460.5	2e-81	NM_001074612.1	2e-38
ID_159883_scaffold41472_Locus_22444_1_78.3_COMPLEX_No_definition_line_found	4	65.912	Bradi1g61640.1	0	NM_001056714.1	0
ID_157427_scaffold50_Locus_16_4_34.6_COMPLEX_No_definition_line_found	4	66.028	#N/A	#N/A	NM_001056776.1	4e-120
ID_164125_scaffold110796_Locus_207942_1_59.4_BUBBLE_No_definition_line_found	4	66.174	Bradi4g16800.1	0	NM_001074594.1	0
ID_152080_scaffold20646_Locus_7155_2_72.9_COMPLEX_No_definition_line_found	4	66.198	Bradi1g15680.4	0	NM_001057055.1	0
ID_167735_Locus_1409_Contig1_No_definition_line_found	4	66.208	Bradi1g60500.1	0	NM_001056828.1	0
ID_127225_Locus_55816_Contig1_No_definition_line_found	4	66.208	Bradi1g61800.1	1e-150	#N/A	#N/A
ID_164796_scaffold36080_Locus_17698_1_30.5_COMPLEX_No_definition_line_found	4	66.21	Bradi1g60090.2	5e-111	#N/A	#N/A
ID_167416_scaffold109692_Locus_195597_0_26.2_BUBBLE_No_definition_line_found	4	66.212	Bradi3g36780.1	0	NM_001070470.1	1e-118
ID_158213_Locus_60292_Contig1_No_definition_line_found	4	66.213	Bradi1g63210.1	0	NM_001056569.1	0
ID_152107_scaffold53412_Locus_34255_2_64.5_COMPLEX_No_definition_line_found	4	66.214	Bradi1g52990.4	0	NM_001065883.1	0
ID_165719_Locus_57427_Contig1_No_definition_line_found	4	66.215	Bradi1g16210.1	0	NM_001056918.1	0
ID_152390_Locus_69244_Contig1_No_definition_line_found	4	66.216	Bradi1g62950.1	0	NM_001056601.1	0
ID_151620_Locus_16430_Contig1_No_definition_line_found	4	66.217	Bradi1g60720.1	0	NM_001056809.1	0
ID_152865_scaffold108174_Locus_183982_1_40.1_FORK_No_definition_line_found	4	66.22	#N/A	#N/A	#N/A	#N/A
ID_147545_Locus_3806_Contig1_No_definition_line_found	4	66.222	Bradi1g61510.1	0	NM_001056730.1	0
ID_130439_scaffold39881_Locus_21015_0_70.7_COMPLEX_No_definition_line_found	4	66.225	#N/A	#N/A	NM_001056954.1	4e-52
ID_134522_C1421626_54.0_No_definition_line_found	4	66.245	Bradi1g62110.1	0	NM_001186493.1	2e-155
ID_147662_scaffold42920_Locus_23635_2_73.2_COMPLEX_No_definition_line_found	4	66.249	Bradi1g63600.1	0	NM_001056532.2	3e-170
ID_159054_Locus_42462_Contig1_No_definition_line_found	4	66.25	#N/A	#N/A	#N/A	#N/A
ID_160720_scaffold33197_Locus_15622_2_45.3_COMPLEX_No_definition_line_found	4	66.252	Bradi4g14490.1	0	NM_001074753.1	0
ID_146966_Locus_76716_Contig1_No_definition_line_found	4	66.258	Bradi1g61720.1	0	NM_001056704.1	0
ID_151817_scaffold87932_Locus_95345_0_60.4_LINEAR_No_definition_line_found	4	66.258	Bradi4g15090.1	0	NM_001057011.1	0
ID_135804_Locus_65_Contig1_No_definition_line_found	4	66.259	Bradi3g45960.2	5e-136	NM_001057105.1	1e-113
ID_160863_Locus_28402_Contig1_No_definition_line_found	4	66.26	Bradi1g63410.1	0	NM_001056551.1	0
ID_129327_Locus_21180_Contig1_No_definition_line_found	4	66.263	Bradi1g63010.2	0	NM_001056586.1	0
ID_157416_Locus_17441_Contig1_No_definition_line_found	4	66.266	Bradi1g60430.1	0	NM_001056837.1	0
ID_163360_scaffold60229_Locus_42573_0_68.2_COMPLEX_No_definition_line_found	4	66.286	Bradi1g62030.3	0	NM_001186497.1	0
ID_157667_scaffold27599_Locus_11516_2_46.5_COMPLEX_No_definition_line_found	4	66.286	Bradi1g63020.1	0	NM_001056587.2	8e-93
ID_160797_scaffold108272_Locus_184599_1_57.5_COMPLEX_No_definition_line_found	4	66.288	Bradi1g61590.1	0	NM_001056717.1	0
ID_124308_C1394482_68.0_No_definition_line_found	4	66.289	Bradi1g15180.1	3e-112	NM_001057130.1	4e-91
ID_161703_scaffold71647_Locus_60238_2_40.5_COMPLEX_No_definition_line_found	4	66.289	Bradi1g61730.1	0	#N/A	#N/A
ID_129987_scaffold40607_Locus_21696_1_54.3_COMPLEX_No_definition_line_found	4	66.296	Bradi1g22920.1	8e-109	NM_001057003.1	5e-141
ID_163286_Locus_4946_Contig1_No_definition_line_found	4	66.297	Bradi1g62480.1	0	NM_001056641.1	0
ID_165985_scaffold70015_Locus_57379_0_59.0_COMPLEX_No_definition_line_found	4	66.297	Bradi4g16840.1	0	#N/A	#N/A
ID_160283_scaffold35555_Locus_17336_2_70.6_COMPLEX_No_definition_line_found	4	66.298	Bradi1g63240.1	0	NM_001056566.1	0
ID_132501_Locus_18962_Contig1_No_definition_line_found	4	66.305	Bradi1g62020.1	0	NM_001186498.1	8e-179
ID_133441_scaffold106208_Locus_171076_0_53.7_LINEAR_No_definition_line_found	4	66.313	#N/A	#N/A	#N/A	#N/A
ID_166576_Locus_31559_Contig1_No_definition_line_found	4	66.318	Bradi1g16190.1	0	NM_001056945.1	0
ID_154337_scaffold66287_Locus_51418_0_59.7_COMPLEX_No_definition_line_found	4	66.323	Bradi1g62780.5	0	NM_001056617.1	4e-21
ID_141390_scaffold45535_Locus_25978_0_34.6_COMPLEX_No_definition_line_found	4	66.337	#N/A	#N/A	#N/A	#N/A
ID_155293_Locus_9984_Contig1_No_definition_line_found	4	66.354	Bradi1g62770.1	0	NM_001062584.1	0
ID_165262_scaffold27811_Locus_11647_4_71.0_COMPLEX_No_definition_line_found	4	66.366	Bradi4g15710.2	0	NM_001189689.1	0
ID_156557_C1454154_56.0_No_definition_line_found	4	66.397	Bradi4g14710.1	0	NM_001065367.1	2e-158
ID_127348_scaffold23033_Locus_8537_1_81.9_FORK_No_definition_line_found	4	66.405	Bradi1g15350.2	0	NM_001057109.1	0
ID_150224_Locus_72154_Contig1_No_definition_line_found	4	66.408	#N/A	#N/A	NM_001056705.1	4e-75
ID_143216_Locus_35222_Contig1_No_definition_line_found	4	66.429	Bradi4g14040.1	0	NM_001074772.1	0
ID_115473_Locus_160274_Contig1_No_definition_line_found	4	66.429	Bradi4g16170.2	1e-145	NM_001074646.1	5e-115
ID_162406_Locus_55119_Contig1_No_definition_line_found	4	66.444	Bradi1g16070.1	0	#N/A	#N/A
ID_166088_Locus_26227_Contig1_No_definition_line_found	4	66.445	Bradi1g63320.1	0	NM_001050907.1	0
ID_167680_Locus_2380_Contig1_No_definition_line_found	4	66.514	Bradi1g65430.2	0	NM_001056350.1	0
ID_153064_scaffold1808_Locus_478_3_63.8_COMPLEX_No_definition_line_found	4	66.516	Bradi1g65150.1	0	NM_001056370.1	0
ID_144869_Locus_2908_Contig1_No_definition_line_found	4	66.65	Bradi1g64060.1	0	NM_001056480.1	0
ID_140477_Locus_56366_Contig1_No_definition_line_found	4	66.868	Bradi1g60630.1	0	NM_001056818.1	0
ID_141822_scaffold38492_Locus_19841_3_36.7_COMPLEX_No_definition_line_found	4	66.978	Bradi1g63860.1	6e-96	NM_001056502.1	8e-91
ID_166590_Locus_10228_Contig1_No_definition_line_found	4	67.008	Bradi1g63250.1	0	NM_001056565.1	0
ID_161657_Locus_23011_Contig1_No_definition_line_found	4	67.168	Bradi4g10710.1	0	NM_001189767.1	0
ID_167258_scaffold40958_Locus_22035_4_16.0_COMPLEX_No_definition_line_found	4	67.373	Bradi1g63960.2	7e-101	NM_001056492.1	2e-67
ID_138705_C1430666_56.0_No_definition_line_found	4	67.505	Bradi1g21710.1	0	NM_001066780.1	0
ID_145852_Locus_15290_Contig1_No_definition_line_found	4	67.597	Bradi1g61330.2	0	NM_001186514.1	2e-151
ID_143777_Locus_2738_Contig1_No_definition_line_found	4	67.757	Bradi1g15400.1	0	NM_001057104.1	3e-160
ID_165267_Locus_43800_Contig1_No_definition_line_found	4	68.258	Bradi1g60820.2	0	NM_001056800.1	0
ID_127479_scaffold105799_Locus_168475_0_56.4_LINEAR_No_definition_line_found	4	68.625	Bradi1g65470.1	4e-76	#N/A	#N/A
ID_163656_Locus_10130_Contig1_No_definition_line_found	4	68.964	Bradi1g63290.1	0	NM_001056562.1	0
ID_158239_Locus_67997_Contig1_No_definition_line_found	4	69.03	Bradi1g59910.3	0	NM_001056907.1	0
ID_142299_Locus_17273_Contig1_No_definition_line_found	4	69.652	Bradi4g09430.1	0	NM_001064134.2	1e-168
ID_165238_Locus_47378_Contig1_No_definition_line_found	4	69.712	Bradi1g62940.1	0	NM_001056602.1	0
ID_155747_scaffold107530_Locus_179903_1_57.3_BUBBLE_No_definition_line_found	4	70.537	#N/A	#N/A	#N/A	#N/A
ID_162170_Locus_28478_Contig1_No_definition_line_found	4	71.16	Bradi4g22770.1	0	NM_001073995.1	0
ID_157671_Locus_15938_Contig1_No_definition_line_found	4	71.3	Bradi4g23370.1	0	#N/A	#N/A
ID_159529_scaffold78163_Locus_72119_0_61.1_FORK_No_definition_line_found	4	71.314	Bradi4g22180.1	0	NM_001074041.1	0
ID_150762_Locus_9076_Contig1_No_definition_line_found	4	71.887	Bradi1g64010.1	0	NM_001056484.1	4e-174
ID_158727_Locus_17878_Contig1_No_definition_line_found	4	72.299	Bradi4g23160.1	0	NM_001073964.1	0
ID_151510_Locus_4851_Contig1_No_definition_line_found	4	72.389	Bradi1g32180.1	0	NM_001067076.1	0
ID_158715_scaffold17350_Locus_5464_0_72.5_COMPLEX_No_definition_line_found	4	72.536	Bradi1g62010.1	0	#N/A	#N/A
ID_158474_Locus_58224_Contig1_No_definition_line_found	4	72.725	Bradi1g65580.2	0	NM_001056330.1	0
ID_142079_scaffold41651_Locus_22563_0_63.4_BUBBLE_No_definition_line_found	4	73.308	Bradi1g63310.4	0	NM_001056558.1	0
ID_158906_Locus_650_Contig1_No_definition_line_found	4	73.531	Bradi4g14090.1	0	NM_001074776.2	2e-89
ID_149974_scaffold20633_Locus_7150_2_97.6_COMPLEX_No_definition_line_found	4	74.227	Bradi4g16050.1	0	NM_001074654.1	0
ID_146246_Locus_16961_Contig1_No_definition_line_found	4	74.303	Bradi4g23700.1	0	NM_001072438.1	0
ID_154155_scaffold1660_Locus_441_3_90.7_COMPLEX_No_definition_line_found	4	74.466	Bradi4g23190.1	0	NM_001073970.1	0
ID_146921_Locus_10359_Contig1_No_definition_line_found	4	74.708	Bradi4g11330.1	0	NM_001074921.1	0
ID_159000_Locus_7411_Contig1_No_definition_line_found	4	74.976	Bradi1g13290.1	0	NM_001073845.1	0
ID_145401_scaffold7293_Locus_2045_0_54.0_COMPLEX_No_definition_line_found	4	75.073	Bradi3g56530.3	2e-160	NM_001056932.1	8e-146
ID_133493_scaffold77026_Locus_69819_1_33.7_BUBBLE_No_definition_line_found	4	75.081	Bradi2g33260.1	3e-158	NM_001056883.2	3e-169
ID_144653_Locus_10722_Contig1_No_definition_line_found	4	75.123	Bradi4g11300.1	0	NM_001074926.1	0
ID_166383_Locus_1248_Contig1_No_definition_line_found	4	75.172	Bradi1g15360.1	0	NM_001057108.1	0
ID_126830_C1401783_44.0_No_definition_line_found	4	75.204	Bradi4g26410.1	2e-35	#N/A	#N/A
ID_159059_Locus_15555_Contig1_No_definition_line_found	4	75.238	Bradi1g60300.1	0	#N/A	#N/A
ID_165808_Locus_5413_Contig1_No_definition_line_found	4	75.321	Bradi1g15380.1	0	NM_001057106.1	0
ID_145753_C1442784_84.0_No_definition_line_found	4	75.329	Bradi1g15290.1	0	NM_001057121.1	0
ID_140365_scaffold57363_Locus_38668_2_42.2_COMPLEX_No_definition_line_found	4	75.446	#N/A	#N/A	#N/A	#N/A
ID_165748_Locus_46054_Contig1_No_definition_line_found	4	75.451	Bradi4g17410.4	0	NM_001074520.1	0
ID_167474_scaffold425_Locus_110_1_44.6_COMPLEX_No_definition_line_found	4	75.455	Bradi1g21910.1	0	NM_001188362.1	0
ID_162034_scaffold108778_Locus_188293_1_59.1_BUBBLE_No_definition_line_found	4	75.461	Bradi4g22140.1	0	NM_001074045.1	0
ID_148845_Locus_26387_Contig1_No_definition_line_found	4	75.477	Bradi1g15730.1	0	NM_001057048.1	0
ID_150832_scaffold13479_Locus_3996_1_65.6_COMPLEX_No_definition_line_found	4	75.503	Bradi3g04130.1	0	NM_001061176.1	0
ID_163007_Locus_4038_Contig1_No_definition_line_found	4	75.509	Bradi1g15880.1	0	NM_001056980.1	2e-149
ID_164189_Locus_4969_Contig1_No_definition_line_found	4	75.568	Bradi1g16140.1	0	NM_001056949.2	5e-131
ID_164377_scaffold65664_Locus_50387_0_55.4_COMPLEX_No_definition_line_found	4	75.608	Bradi4g40600.1	0	NM_001072877.1	0
ID_115628_C1367550_60.0_No_definition_line_found	4	75.622	#N/A	#N/A	#N/A	#N/A
ID_134969_Locus_20285_Contig1_No_definition_line_found	4	75.631	Bradi1g15750.1	0	#N/A	#N/A
ID_156300_scaffold33661_Locus_15948_0_72.0_COMPLEX_No_definition_line_found	4	75.635	Bradi4g09940.1	0	NM_001074991.2	0
ID_153029_Locus_2407_Contig1_No_definition_line_found	4	75.645	Bradi4g15450.2	0	NM_001058158.1	0
ID_150664_C1448764_73.0_No_definition_line_found	4	75.651	Bradi4g16630.1	0	NM_001074600.2	0
ID_163854_Locus_2542_Contig1_No_definition_line_found	4	75.652	Bradi4g16140.1	0	NM_001189684.1	0
ID_86369_C1259226_62.0_No_definition_line_found	4	75.667	Bradi4g17210.2	3e-44	#N/A	#N/A
ID_161833_Locus_52123_Contig1_No_definition_line_found	4	75.744	Bradi1g59650.1	4e-141	NM_001186569.1	0
ID_158744_Locus_15021_Contig1_No_definition_line_found	4	75.749	Bradi4g09070.2	0	#N/A	#N/A
ID_145994_scaffold53745_Locus_34597_2_76.4_COMPLEX_No_definition_line_found	4	75.757	Bradi1g60270.1	0	NM_001056863.1	0
ID_159133_scaffold22385_Locus_8136_4_61.2_COMPLEX_No_definition_line_found	4	75.765	Bradi4g26490.2	0	NM_001072634.1	0
ID_133570_scaffold98798_Locus_132605_0_66.0_LINEAR_No_definition_line_found	4	75.775	Bradi4g09080.1	8e-104	NM_001075090.1	1e-88
ID_163879_scaffold21879_Locus_7834_1_78.2_COMPLEX_No_definition_line_found	4	75.797	Bradi4g21750.1	0	NM_001074101.2	2e-154
ID_153706_Locus_3430_Contig1_No_definition_line_found	4	75.809	Bradi4g23290.1	0	NM_001062130.1	5e-159
ID_146698_Locus_18335_Contig1_No_definition_line_found	4	75.812	Bradi1g74300.1	0	NM_001075095.1	0
ID_143549_Locus_3073_Contig2_No_definition_line_found	4	75.886	Bradi1g64850.1	1e-68	NM_001056394.1	2e-91
ID_19615_C583495_57.0_No_definition_line_found	4	75.976	Bradi1g16000.1	7e-42	NM_001056975.1	4e-25
ID_165844_Locus_3106_Contig1_No_definition_line_found	4	75.992	Bradi4g15130.1	0	NM_001074698.1	0
ID_159798_scaffold35246_Locus_17096_1_53.3_COMPLEX_No_definition_line_found	4	76.065	Bradi1g61200.1	0	NM_001056758.1	0
ID_157145_scaffold18815_Locus_6167_2_64.2_COMPLEX_No_definition_line_found	4	76.344	Bradi4g12260.2	0	NM_001074862.1	0
ID_155214_scaffold29153_Locus_12631_4_78.0_COMPLEX_No_definition_line_found	4	76.589	Bradi4g24610.2	0	NM_001072376.1	0
ID_152335_Locus_267_Contig1_No_definition_line_found	4	76.709	Bradi4g09340.1	0	NM_001075069.1	0
ID_146160_Locus_51707_Contig1_No_definition_line_found	4	76.755	Bradi4g13740.2	0	NM_001074810.1	0
ID_146695_scaffold99486_Locus_135405_0_41.2_LINEAR_No_definition_line_found	4	77.592	Bradi2g53760.1	6e-12	NM_001050698.1	9e-36
ID_153330_scaffold36367_Locus_17917_3_64.8_COMPLEX_No_definition_line_found	4	77.743	Bradi4g25880.1	0	NM_001072509.1	0
ID_154106_scaffold15427_Locus_4728_4_60.3_COMPLEX_No_definition_line_found	4	78.009	Bradi1g15910.3	0	NM_001056957.1	0
ID_61837_C1158073_64.0_No_definition_line_found	4	78.19	Bradi1g60160.1	6e-120	NM_001056872.2	2e-116
ID_163066_scaffold45811_Locus_26286_1_58.9_COMPLEX_No_definition_line_found	4	78.277	Bradi1g11530.2	0	NM_001057540.1	0
ID_143106_Locus_46780_Contig1_No_definition_line_found	4	78.744	Bradi1g61770.1	0	NM_001056699.1	1e-99
ID_45785_C1084093_13.0_No_definition_line_found	4	78.944	#N/A	#N/A	NM_001056210.1	1e-62
ID_150388_Locus_49840_Contig1_No_definition_line_found	4	79.406	Bradi4g36700.1	0	NM_001070352.1	0
ID_148429_scaffold103473_Locus_154808_0_71.4_LINEAR_No_definition_line_found	4	81.068	Bradi1g15430.5	0	NM_001050527.1	0
ID_166215_scaffold7803_Locus_2188_2_59.2_COMPLEX_No_definition_line_found	4	82.246	#N/A	#N/A	#N/A	#N/A
ID_156069_scaffold76934_Locus_69708_0_47.8_COMPLEX_No_definition_line_found	4	82.458	Bradi1g13830.1	0	NM_001057288.1	0
ID_167848_scaffold4053_Locus_1118_3_53.0_COMPLEX_No_definition_line_found	4	82.787	Bradi5g21020.1	0	NM_001060416.1	0
ID_150886_Locus_117260_Contig1_No_definition_line_found	4	83.188	Bradi1g61500.1	0	NM_001056731.1	0
ID_159480_scaffold12335_Locus_3585_0_87.6_COMPLEX_No_definition_line_found	4	84.007	Bradi1g13580.1	0	NM_001073829.1	0
ID_166732_scaffold1920_Locus_516_0_59.9_COMPLEX_No_definition_line_found	4	84.829	Bradi4g26850.3	0	NM_001072494.1	0
ID_163045_scaffold44519_Locus_24989_1_87.9_COMPLEX_No_definition_line_found	4	84.98	Bradi1g12340.2	0	NM_001057450.1	2e-134
ID_158501_scaffold108080_Locus_183398_1_46.8_COMPLEX_No_definition_line_found	4	85.689	Bradi3g07070.4	1e-26	#N/A	#N/A
ID_161992_scaffold98570_Locus_131578_1_64.4_FORK_No_definition_line_found	4	86.09	Bradi4g25020.1	8e-163	NM_001072340.2	0
ID_158110_Locus_7106_Contig1_No_definition_line_found	4	86.317	Bradi1g12200.1	0	NM_001057471.2	4e-136
ID_162613_scaffold54295_Locus_35234_4_36.4_COMPLEX_No_definition_line_found	4	87.551	Bradi4g26500.2	0	NM_001072638.1	2e-169
ID_165241_scaffold60909_Locus_43526_3_61.6_COMPLEX_No_definition_line_found	4	88.427	Bradi3g21980.1	3e-133	NM_001068169.1	2e-130
ID_161805_scaffold72248_Locus_61146_1_49.5_COMPLEX_No_definition_line_found	4	90.963	Bradi1g10540.1	3e-177	#N/A	#N/A
ID_24852_C860224_103.0_No_definition_line_found	4	91.252	Bradi1g11520.2	7e-68	#N/A	#N/A
ID_164263_C1459049_57.0_No_definition_line_found	4	94.145	Bradi1g10520.1	0	NM_001057631.1	0
ID_159373_Locus_62764_Contig1_No_definition_line_found	4	98.619	Bradi1g09400.3	0	NM_001057733.1	0
ID_142998_Locus_21614_Contig1_No_definition_line_found	4	99.825	Bradi1g10000.1	0	#N/A	#N/A
ID_163964_Locus_13127_Contig1_No_definition_line_found	4	100.308	Bradi1g63360.6	0	NM_001060759.1	0
ID_160960_Locus_29512_Contig1_No_definition_line_found	4	100.637	Bradi1g08780.1	0	NM_001057791.1	1e-166
ID_143074_scaffold99495_Locus_135445_1_53.2_BUBBLE_No_definition_line_found	4	100.721	Bradi1g09420.1	0	NM_001057731.1	2e-157
ID_157630_Locus_12817_Contig1_No_definition_line_found	4	101.563	Bradi4g02150.1	0	NM_001057799.1	0
ID_156010_scaffold3509_Locus_966_4_65.7_COMPLEX_No_definition_line_found	4	101.578	Bradi1g08620.1	0	NM_001057806.1	0
ID_154219_scaffold35103_Locus_16975_4_59.6_COMPLEX_No_definition_line_found	4	101.992	Bradi1g08600.1	0	NM_001057808.1	0
ID_165316_scaffold13902_Locus_4161_4_50.5_COMPLEX_No_definition_line_found	4	102.318	Bradi5g17100.2	0	NM_001070598.1	0
ID_161395_Locus_10061_Contig1_No_definition_line_found	4	102.372	Bradi1g09610.1	0	NM_001186700.1	0
ID_148938_Locus_90139_Contig1_No_definition_line_found	4	103.154	Bradi1g09120.1	0	NM_001057763.1	0
ID_152533_Locus_17607_Contig1_No_definition_line_found	4	104.68	Bradi1g08260.1	5e-138	NM_001057849.1	3e-136
ID_135257_scaffold83901_Locus_85032_1_51.4_COMPLEX_No_definition_line_found	4	105.154	Bradi1g08200.1	2e-134	#N/A	#N/A
ID_153066_scaffold36802_Locus_18284_3_72.5_COMPLEX_No_definition_line_found	4	105.358	Bradi1g08280.1	0	NM_001057846.1	0
ID_154231_scaffold24939_Locus_9704_4_28.2_COMPLEX_No_definition_line_found	4	105.386	Bradi1g08630.1	2e-147	#N/A	#N/A
ID_144934_scaffold22134_Locus_7969_1_59.5_COMPLEX_No_definition_line_found	4	106.169	Bradi1g10720.1	0	NM_001056585.1	0
ID_164646_scaffold32516_Locus_15159_2_52.3_COMPLEX_No_definition_line_found	4	107.826	Bradi1g07870.1	0	NM_001057885.2	0
ID_163647_Locus_3_Contig1_No_definition_line_found	4	108.099	Bradi1g08000.1	0	NM_001057869.1	2e-11
ID_144876_C1441462_62.0_No_definition_line_found	4	108.743	Bradi1g07660.1	1e-138	NM_001057901.1	3e-145
ID_136706_Locus_4700_Contig1_No_definition_line_found	4	109.089	Bradi1g08040.1	0	NM_001057867.1	4e-68
ID_127152_Locus_89837_Contig1_No_definition_line_found	4	110.109	#N/A	#N/A	#N/A	#N/A
ID_131985_C1415386_52.0_No_definition_line_found	4	110.86	Bradi1g06320.1	7e-139	#N/A	#N/A
ID_167222_Locus_35256_Contig1_No_definition_line_found	4	111.056	Bradi1g07090.1	0	NM_001057965.1	0
ID_149534_Locus_41882_Contig1_No_definition_line_found	4	112.89	Bradi1g06810.1	0	NM_001057985.1	0
ID_165816_scaffold32509_Locus_15154_2_56.7_COMPLEX_No_definition_line_found	4	113.254	Bradi1g06910.2	0	NM_001057977.1	0
ID_14980_C909920_30.0_No_definition_line_found	4	113.604	#N/A	#N/A	#N/A	#N/A
ID_153222_scaffold54337_Locus_35292_2_59.6_COMPLEX_No_definition_line_found	4	115.018	Bradi1g06580.2	0	NM_001058008.1	0
ID_132354_C1416306_8.0_No_definition_line_found	4	115.404	Bradi1g05410.1	2e-74	NM_001058100.1	6e-81
ID_125058_C1396557_59.0_No_definition_line_found	4	115.875	Bradi1g06510.2	1e-140	NM_001058013.1	2e-168
ID_15893_C790097_34.0_No_definition_line_found	4	117.46	Bradi1g08280.1	8e-47	#N/A	#N/A
ID_132592_Locus_19669_Contig1_No_definition_line_found	4	123.491	Bradi3g16170.3	0	NM_001057072.1	0
ID_150898_scaffold53466_Locus_34304_1_55.0_COMPLEX_No_definition_line_found	4	124.832	Bradi1g04620.1	2e-102	#N/A	#N/A
ID_157274_scaffold17412_Locus_5486_2_57.1_COMPLEX_No_definition_line_found	4	128.213	Bradi1g03590.1	0	NM_001058271.1	0
ID_154765_scaffold74495_Locus_64973_1_49.9_COMPLEX_No_definition_line_found	4	129.035	Bradi1g04840.1	0	NM_001058163.1	0
ID_34593_C1031031_57.0_No_definition_line_found	4	133.145	Bradi1g03720.3	7e-44	NM_001058259.1	1e-36
ID_107025_Locus_73144_Contig1_No_definition_line_found	4	135.541	Bradi1g03410.1	6e-93	#N/A	#N/A
ID_18023_C615151_46.0_No_definition_line_found	4	140.183	Bradi2g14460.1	4e-54	#N/A	#N/A
ID_159490_scaffold48470_Locus_29017_2_53.7_COMPLEX_No_definition_line_found	4	141.451	Bradi1g02490.1	0	NM_001058366.1	0
ID_153421_Locus_9831_Contig1_No_definition_line_found	4	142.11	Bradi1g02570.2	0	#N/A	#N/A
ID_164350_scaffold86841_Locus_92522_1_63.8_COMPLEX_No_definition_line_found	4	144.065	Bradi1g01830.1	0	NM_001058422.1	4e-43
ID_152319_scaffold44165_Locus_24669_2_52.2_COMPLEX_No_definition_line_found	4	144.659	Bradi1g01730.4	2e-72	NM_001058429.1	4e-70
ID_167664_Locus_26876_Contig1_No_definition_line_found	4	144.941	Bradi1g01750.2	8e-166	NM_001058435.1	2e-138
ID_140019_C1433202_38.0_No_definition_line_found	4	146.784	#N/A	#N/A	#N/A	#N/A
ID_164166_scaffold87241_Locus_93572_0_55.4_BUBBLE_No_definition_line_found	4	147.381	Bradi1g00570.1	0	NM_001058511.1	0
ID_155927_Locus_5142_Contig1_No_definition_line_found	4	148.053	Bradi1g01130.2	0	NM_001058473.1	0
ID_157322_Locus_9778_Contig1_No_definition_line_found	4	149.034	Bradi1g01170.3	0	#N/A	#N/A
ID_159362_scaffold64961_Locus_49311_0_41.4_COMPLEX_No_definition_line_found	4	150.154	Bradi1g00510.1	0	#N/A	#N/A
ID_149437_Locus_35405_Contig1_No_definition_line_found	4	150.999	Bradi1g01480.1	0	NM_001058452.1	0
ID_152479_scaffold51479_Locus_31967_3_68.1_COMPLEX_No_definition_line_found	4	153.69	Bradi1g01490.1	0	NM_001058451.1	0
ID_155494_scaffold31127_Locus_14183_3_18.8_COMPLEX_No_definition_line_found	4	157.341	#N/A	#N/A	#N/A	#N/A
ID_134215_Locus_23195_Contig1_No_definition_line_found	5	0	Bradi4g00800.1	5e-136	NM_001073888.1	6e-106
ID_165523_Locus_8267_Contig1_No_definition_line_found	5	0	Bradi2g44820.1	0	NM_001050206.1	0
ID_144726_Locus_33903_Contig1_No_definition_line_found	5	2.095	Bradi4g00910.3	0	NM_001073878.2	0
ID_21257_C467922_63.0_No_definition_line_found	5	4.224	Bradi1g27780.1	5e-38	#N/A	#N/A
ID_153566_scaffold32080_Locus_14863_1_65.4_COMPLEX_No_definition_line_found	5	8.4	Bradi4g03120.1	0	NM_001073695.1	0
ID_146954_scaffold43250_Locus_23874_4_33.9_COMPLEX_No_definition_line_found	5	10.304	Bradi4g03060.1	0	NM_001073696.1	2e-166
ID_159342_C1456214_62.0_No_definition_line_found	5	13.713	Bradi2g21050.1	0	NM_001063875.1	0
ID_167981_Locus_46735_Contig1_No_definition_line_found	5	14.867	Bradi4g02910.1	0	NM_001073709.2	0
ID_129087_scaffold8701_Locus_2461_0_61.1_COMPLEX_No_definition_line_found	5	15.002	Bradi4g02400.1	9e-143	#N/A	#N/A
ID_134880_Locus_561_Contig1_No_definition_line_found	5	15.537	Bradi4g02260.1	0	NM_001060338.1	0
ID_150461_scaffold31533_Locus_14505_1_32.3_COMPLEX_No_definition_line_found	5	16.252	Bradi5g26560.2	4e-109	NM_001060857.2	1e-74
ID_151458_scaffold13794_Locus_4121_0_68.5_COMPLEX_No_definition_line_found	5	17.538	Bradi4g02000.4	0	NM_001073784.2	1e-84
ID_166632_Locus_31592_Contig1_No_definition_line_found	5	17.987	Bradi4g04850.1	0	NM_001073538.1	3e-164
ID_149299_scaffold15064_Locus_4593_4_69.1_COMPLEX_No_definition_line_found	5	19.132	Bradi4g04390.1	0	NM_001073584.1	0
ID_165409_Locus_22401_Contig1_No_definition_line_found	5	19.135	Bradi1g17710.1	0	NM_001052543.1	0
ID_153537_scaffold38138_Locus_19513_4_61.5_COMPLEX_No_definition_line_found	5	19.166	#N/A	#N/A	NM_001073623.1	5e-149
ID_132369_Locus_12814_Contig1_No_definition_line_found	5	19.214	Bradi4g04540.1	0	NM_001073564.1	0
ID_156839_scaffold4558_Locus_1263_3_40.9_COMPLEX_No_definition_line_found	5	19.266	Bradi4g04120.2	0	NM_001073594.1	0
ID_167696_Locus_44394_Contig1_No_definition_line_found	5	20.007	Bradi4g04400.1	0	NM_001073583.1	5e-54
ID_163809_scaffold63196_Locus_46867_1_62.3_COMPLEX_No_definition_line_found	5	20.263	Bradi4g04460.1	0	NM_001073559.1	0
ID_155422_scaffold65619_Locus_50325_3_68.5_COMPLEX_No_definition_line_found	5	20.327	Bradi4g04700.1	0	NM_001073554.1	0
ID_159245_Locus_44304_Contig1_No_definition_line_found	5	20.346	Bradi4g04670.2	0	NM_001073558.1	0
ID_155080_Locus_8096_Contig1_No_definition_line_found	5	20.36	Bradi4g04580.1	0	NM_001073569.1	0
ID_133958_Locus_28496_Contig1_No_definition_line_found	5	20.372	Bradi4g04820.1	1e-126	NM_001073549.1	2e-110
ID_164842_scaffold43170_Locus_23812_1_66.6_COMPLEX_No_definition_line_found	5	20.413	Bradi4g04650.2	0	NM_001073574.1	0
ID_160734_Locus_4741_Contig1_No_definition_line_found	5	20.438	Bradi4g04360.1	0	NM_001073586.1	0
ID_148410_scaffold54509_Locus_35511_1_47.3_COMPLEX_No_definition_line_found	5	20.444	Bradi4g04830.1	0	NM_001073548.1	0
ID_158422_Locus_41251_Contig1_No_definition_line_found	5	21.517	Bradi4g41850.1	0	NM_001072362.1	0
ID_149520_Locus_15606_Contig1_No_definition_line_found	5	21.596	Bradi4g43230.1	0	NM_001072641.1	0
ID_165753_scaffold13551_Locus_4019_2_49.1_COMPLEX_No_definition_line_found	5	21.657	Bradi4g06410.1	0	NM_001073410.1	0
ID_155741_Locus_1254_Contig1_No_definition_line_found	5	21.714	Bradi4g41470.1	0	NM_001072807.1	0
ID_164426_scaffold20639_Locus_7154_0_70.2_COMPLEX_No_definition_line_found	5	21.753	Bradi3g12240.1	0	NM_001066160.1	0
ID_158451_Locus_17376_Contig1_No_definition_line_found	5	21.768	Bradi4g42300.1	0	NM_001053652.1	0
ID_155650_scaffold48597_Locus_29151_2_73.0_COMPLEX_No_definition_line_found	5	21.84	Bradi4g06790.2	0	NM_001073363.1	0
ID_165935_scaffold87816_Locus_95039_0_53.4_COMPLEX_No_definition_line_found	5	21.869	Bradi4g05310.1	0	NM_001073502.1	0
ID_164727_Locus_7852_Contig1_No_definition_line_found	5	21.875	Bradi4g42890.1	0	#N/A	#N/A
ID_117462_scaffold43370_Locus_23997_0_46.6_COMPLEX_No_definition_line_found	5	21.877	Bradi4g42710.1	4e-86	NM_001072685.1	3e-102
ID_162490_Locus_67863_Contig1_No_definition_line_found	5	21.879	Bradi4g42320.1	0	NM_001072709.1	0
ID_156810_Locus_841_Contig1_No_definition_line_found	5	21.893	Bradi4g03690.1	0	NM_001185979.1	0
ID_153750_Locus_7843_Contig1_No_definition_line_found	5	22.193	Bradi4g01820.5	0	#N/A	#N/A
ID_165173_Locus_1930_Contig1_No_definition_line_found	5	22.746	Bradi4g43300.1	0	NM_001072637.1	0
ID_165778_Locus_63754_Contig1_No_definition_line_found	5	22.921	Bradi1g00450.1	0	NM_001074705.1	0
ID_108972_C1344841_109.0_No_definition_line_found	5	23.611	Bradi4g43910.1	0	NM_001058211.1	7e-133
ID_143100_Locus_12262_Contig1_No_definition_line_found	5	24.2	Bradi4g01490.1	0	NM_001073815.1	0
ID_129994_Locus_111271_Contig1_No_definition_line_found	5	26.293	Bradi4g44960.1	0	NM_001072064.1	0
ID_163054_scaffold10942_Locus_3144_4_64.4_COMPLEX_No_definition_line_found	5	26.999	Bradi4g41440.1	0	NM_001069640.1	0
ID_145114_scaffold3194_Locus_873_1_36.4_FORK_No_definition_line_found	5	27.525	Bradi4g08170.1	0	NM_001069093.1	5e-168
ID_154585_scaffold95511_Locus_119745_0_78.2_COMPLEX_No_definition_line_found	5	28.464	Bradi4g43390.1	0	NM_001054305.1	0
ID_162355_scaffold57742_Locus_39146_1_59.3_BUBBLE_No_definition_line_found	5	28.482	Bradi4g08490.1	0	NM_001069135.1	0
ID_158208_scaffold105471_Locus_166498_0_82.1_LINEAR_No_definition_line_found	5	28.532	Bradi4g08730.2	0	NM_001069136.1	0
ID_144960_scaffold5373_Locus_1489_0_67.9_COMPLEX_No_definition_line_found	5	29.134	Bradi4g08560.1	0	#N/A	#N/A
ID_149104_scaffold3568_Locus_982_2_56.0_COMPLEX_No_definition_line_found	5	29.648	#N/A	#N/A	NM_001069178.1	8e-97
ID_118560_C1377182_100.0_No_definition_line_found	5	33.206	Bradi4g27610.1	2e-142	NM_001069347.1	8e-103
ID_161949_Locus_1332_Contig1_No_definition_line_found	5	35.776	Bradi4g27450.1	0	NM_001069329.1	0
ID_165653_Locus_26156_Contig1_No_definition_line_found	5	38.956	Bradi4g28430.1	0	NM_001069476.1	0
ID_152746_scaffold44340_Locus_24831_1_53.4_FORK_No_definition_line_found	5	40.4	Bradi4g28630.1	0	NM_001069515.1	0
ID_162787_Locus_20307_Contig1_No_definition_line_found	5	41.965	Bradi4g30780.1	0	NM_001065339.1	0
ID_40566_C1059119_63.0_No_definition_line_found	5	42.759	Bradi1g32860.2	5e-95	NM_001064913.1	6e-90
ID_164081_Locus_7189_Contig1_No_definition_line_found	5	45.444	Bradi4g30610.2	5e-135	#N/A	#N/A
ID_165537_scaffold6331_Locus_1764_2_67.3_COMPLEX_No_definition_line_found	5	46.813	Bradi4g31010.1	0	NM_001069785.1	0
ID_77180_C1222237_83.0_No_definition_line_found	5	47.299	Bradi4g30060.2	2e-151	NM_001068419.1	3e-129
ID_127315_Locus_335_Contig1_No_definition_line_found	5	47.818	#N/A	#N/A	NM_001069805.1	1e-117
ID_157658_Locus_74779_Contig1_No_definition_line_found	5	48.478	Bradi4g31340.1	0	NM_001070540.1	0
ID_120659_C1383714_58.0_No_definition_line_found	5	52.796	Bradi4g31330.1	3e-166	NM_001069817.1	4e-126
ID_163457_Locus_4343_Contig1_No_definition_line_found	5	53.163	Bradi4g38390.1	0	NM_001070488.1	0
ID_130956_scaffold12391_Locus_3607_2_41.5_COMPLEX_No_definition_line_found	5	53.558	Bradi2g57720.1	0	NM_001049720.1	0
ID_154849_scaffold21573_Locus_7645_0_64.9_COMPLEX_No_definition_line_found	5	54.676	Bradi4g38060.2	0	NM_001074862.1	0
ID_152803_scaffold41501_Locus_22456_4_22.2_COMPLEX_No_definition_line_found	5	55.605	Bradi4g37930.1	2e-53	NM_001070460.1	4e-80
ID_151364_scaffold105447_Locus_166350_0_55.9_COMPLEX_No_definition_line_found	5	56.679	Bradi4g38350.1	2e-166	#N/A	#N/A
ID_152791_Locus_46818_Contig1_No_definition_line_found	5	57.723	Bradi4g37800.3	0	NM_001056929.1	1e-120
ID_144223_Locus_4228_Contig1_No_definition_line_found	5	58.462	Bradi4g32090.1	4e-148	NM_001069897.1	0
ID_154694_scaffold27793_Locus_11637_2_67.4_COMPLEX_No_definition_line_found	5	58.802	Bradi4g32000.2	0	NM_001069885.1	0
ID_161075_scaffold103993_Locus_157677_0_62.0_LINEAR_No_definition_line_found	5	59.491	Bradi4g32250.1	0	NM_001069918.1	0
ID_72431_C1202936_54.0_No_definition_line_found	5	59.626	Bradi1g66510.1	6e-36	#N/A	#N/A
ID_165761_Locus_31804_Contig1_No_definition_line_found	5	60.077	Bradi4g37410.1	0	NM_001070419.1	0
ID_147809_Locus_31035_Contig1_No_definition_line_found	5	60.515	Bradi4g37350.1	0	NM_001070414.1	0
ID_154090_Locus_9647_Contig2_No_definition_line_found	5	60.56	Bradi4g32200.1	1e-163	NM_001069913.1	4e-120
ID_166788_Locus_42447_Contig1_No_definition_line_found	5	61.849	Bradi4g32870.1	0	NM_001069985.1	0
ID_151222_Locus_66693_Contig1_No_definition_line_found	5	62.38	Bradi4g32170.1	0	NM_001069910.1	0
ID_162773_Locus_60324_Contig1_No_definition_line_found	5	62.658	Bradi4g32790.1	0	NM_001069972.1	0
ID_158366_scaffold26652_Locus_10836_0_64.1_COMPLEX_No_definition_line_found	5	62.943	Bradi3g16210.1	1e-79	NM_001067593.1	1e-85
ID_138803_Locus_24353_Contig1_No_definition_line_found	5	64.364	Bradi4g36770.1	0	#N/A	#N/A
ID_128622_C1406614_55.0_No_definition_line_found	5	64.987	Bradi4g36690.1	1e-171	#N/A	#N/A
ID_125095_C1396681_52.0_No_definition_line_found	5	65.773	#N/A	#N/A	NM_001188976.1	1e-112
ID_165705_Locus_103298_Contig1_No_definition_line_found	5	66.93	Bradi4g16700.2	0	#N/A	#N/A
ID_122736_C1389826_75.0_No_definition_line_found	5	68.251	Bradi4g36650.1	0	NM_001070349.1	6e-174
ID_47821_C1093807_19.0_No_definition_line_found	5	68.732	Bradi3g39630.1	2e-44	NM_001188965.1	3e-48
ID_164030_scaffold14190_Locus_4265_4_62.6_COMPLEX_No_definition_line_found	5	69.546	Bradi4g16830.2	0	NM_001074588.1	0
ID_128533_C1406332_45.0_No_definition_line_found	5	69.768	#N/A	#N/A	NM_001070043.2	5e-131
ID_130110_Locus_130814_Contig1_No_definition_line_found	5	69.817	Bradi3g40120.1	6e-149	NM_001068750.1	2e-139
ID_160382_scaffold41488_Locus_22450_3_39.8_COMPLEX_No_definition_line_found	5	70.802	Bradi4g36510.3	0	NM_001070337.1	0
ID_160170_Locus_22998_Contig1_No_definition_line_found	5	71.264	Bradi4g34610.1	0	NM_001070138.1	0
ID_166208_scaffold67780_Locus_53784_3_37.7_COMPLEX_No_definition_line_found	5	71.265	Bradi4g34790.1	0	NM_001070157.1	0
ID_156545_scaffold41326_Locus_22343_3_59.4_COMPLEX_No_definition_line_found	5	72.175	Bradi4g33460.2	0	#N/A	#N/A
ID_143290_scaffold16237_Locus_5026_2_77.4_COMPLEX_No_definition_line_found	5	72.435	Bradi4g36330.2	0	NM_001070315.1	0
ID_151461_scaffold56673_Locus_37826_2_45.1_COMPLEX_No_definition_line_found	5	72.503	Bradi4g36280.1	0	NM_001068968.1	0
ID_155690_scaffold109703_Locus_195665_0_51.3_BUBBLE_No_definition_line_found	5	72.672	Bradi4g34810.1	0	NM_001068895.1	0
ID_157809_Locus_27056_Contig1_No_definition_line_found	5	73.278	Bradi4g36490.2	0	NM_001070335.1	0
ID_157917_scaffold6260_Locus_1744_3_32.3_COMPLEX_No_definition_line_found	5	73.631	Bradi4g36290.1	0	NM_001070310.1	0
ID_158099_Locus_3028_Contig1_No_definition_line_found	5	73.632	Bradi4g35540.1	0	NM_001070242.1	0
ID_151558_C1449708_53.0_No_definition_line_found	5	73.87	Bradi4g34990.1	0	NM_001070182.1	0
ID_143545_scaffold85133_Locus_88044_0_55.1_COMPLEX_No_definition_line_found	5	74.045	Bradi4g34980.1	0	NM_001070181.1	0
ID_124430_scaffold38890_Locus_20157_1_50.1_COMPLEX_No_definition_line_found	5	74.414	#N/A	#N/A	NM_001070225.1	1e-67
ID_156809_Locus_31178_Contig1_No_definition_line_found	5	74.671	Bradi4g35270.1	0	NM_001070208.1	0
ID_144422_Locus_22720_Contig1_No_definition_line_found	5	79.168	Bradi4g35780.1	0	NM_001070261.1	6e-107
ID_162622_C1458269_68.0_No_definition_line_found	5	79.604	Bradi4g36160.1	0	NM_001070304.1	0
ID_158260_scaffold88607_Locus_97263_2_62.8_COMPLEX_No_definition_line_found	5	80.116	Bradi4g36050.1	0	NM_001070292.1	0
ID_159050_scaffold29091_Locus_12563_2_55.8_COMPLEX_No_definition_line_found	5	80.564	Bradi4g36060.1	0	NM_001070293.2	2e-159
ID_166184_scaffold3781_Locus_1042_0_70.6_COMPLEX_No_definition_line_found	5	82.364	Bradi4g36200.1	0	NM_001070301.1	0
ID_164429_scaffold57596_Locus_38939_4_30.8_COMPLEX_No_definition_line_found	5	82.572	Bradi4g35950.1	0	NM_001070268.1	1e-177
ID_131067_C1413170_40.0_No_definition_line_found	5	83.149	Bradi4g35920.1	7e-89	NM_001070270.1	5e-96
ID_152947_scaffold41836_Locus_22725_3_45.5_COMPLEX_No_definition_line_found	5	83.428	Bradi4g35910.1	7e-47	#N/A	#N/A
ID_161257_scaffold46978_Locus_27373_0_46.1_COMPLEX_No_definition_line_found	5	83.456	Bradi4g35940.1	0	#N/A	#N/A
ID_122293_scaffold8321_Locus_2344_0_76.8_COMPLEX_No_definition_line_found	5	83.782	Bradi4g35870.1	0	NM_001070276.1	0
ID_137180_Locus_52497_Contig1_No_definition_line_found	5	83.94	Bradi3g11460.1	0	NM_001053189.1	4e-143
ID_150773_scaffold110311_Locus_201970_0_48.6_LINEAR_No_definition_line_found	5	84.279	Bradi4g35940.1	0	NM_001070283.1	0
ID_157705_Locus_96978_Contig1_No_definition_line_found	5	84.959	Bradi4g36080.2	0	NM_001070295.1	0
ID_147556_scaffold103621_Locus_155681_1_38.2_COMPLEX_No_definition_line_found	5	85.232	Bradi4g36320.1	1e-78	NM_001070313.1	2e-67
ID_140291_scaffold7775_Locus_2178_3_66.8_COMPLEX_No_definition_line_found	5	86.297	Bradi4g36440.1	0	NM_001070330.1	0
ID_162012_Locus_6866_Contig1_No_definition_line_found	5	86.315	Bradi4g36420.1	0	NM_001070322.1	0
ID_166202_Locus_54881_Contig1_No_definition_line_found	5	86.725	Bradi1g58400.1	0	NM_001065436.1	0
ID_160442_scaffold45465_Locus_25917_1_64.0_COMPLEX_No_definition_line_found	5	88.639	Bradi4g36720.3	0	NM_001070354.1	1e-161
ID_167407_Locus_41858_Contig1_No_definition_line_found	5	88.831	Bradi1g51820.1	0	NM_001062229.2	0
ID_166206_Locus_5982_Contig1_No_definition_line_found	5	89.062	#N/A	#N/A	NM_001075010.1	3e-139
ID_142990_scaffold76154_Locus_68179_0_55.7_COMPLEX_No_definition_line_found	5	89.185	Bradi4g36920.4	0	NM_001070368.1	0
ID_151356_scaffold56391_Locus_37513_0_55.3_COMPLEX_No_definition_line_found	5	89.242	Bradi4g35740.1	0	NM_001070258.1	0
ID_165342_scaffold97626_Locus_127691_0_56.3_BUBBLE_No_definition_line_found	5	89.249	Bradi4g36800.1	0	NM_001070361.1	0
ID_155967_scaffold107494_Locus_179660_1_60.5_BUBBLE_No_definition_line_found	5	89.446	Bradi4g35360.1	0	NM_001070219.1	2e-157
ID_146700_Locus_56223_Contig1_No_definition_line_found	5	89.581	Bradi4g37400.1	7e-71	NM_001070418.1	4e-79
ID_150339_Locus_23967_Contig1_No_definition_line_found	5	90.017	Bradi2g09170.1	0	NM_001056593.1	0
ID_153833_scaffold63608_Locus_47478_1_52.5_COMPLEX_No_definition_line_found	5	90.585	Bradi4g37270.1	0	NM_001070408.1	0
ID_163231_Locus_4981_Contig1_No_definition_line_found	5	90.747	Bradi4g34490.1	0	NM_001070134.1	0
ID_163183_scaffold26431_Locus_10661_4_52.3_COMPLEX_No_definition_line_found	5	91.018	Bradi4g38310.1	0	#N/A	#N/A
ID_167099_Locus_56954_Contig1_No_definition_line_found	5	91.138	Bradi4g38360.1	0	#N/A	#N/A
ID_149631_Locus_11146_Contig1_No_definition_line_found	5	91.269	Bradi4g38270.1	0	NM_001070482.1	0
ID_157313_scaffold72219_Locus_61069_0_64.1_COMPLEX_No_definition_line_found	5	91.321	Bradi4g35490.1	0	NM_001070237.1	0
ID_127858_scaffold44653_Locus_25113_0_61.9_COMPLEX_No_definition_line_found	5	91.525	Bradi3g49600.3	0	NM_001054050.1	3e-177
ID_130543_Locus_29360_Contig1_No_definition_line_found	5	91.613	Bradi4g37580.1	0	NM_001070431.2	1e-107
ID_159291_scaffold14692_Locus_4458_4_48.8_COMPLEX_No_definition_line_found	5	91.614	Bradi4g37610.2	0	NM_001070433.1	3e-122
ID_167639_Locus_6090_Contig1_No_definition_line_found	5	91.669	Bradi4g38470.1	0	NM_001070499.1	0
ID_154283_Locus_55554_Contig1_No_definition_line_found	5	91.701	Bradi1g52640.1	0	NM_001065964.1	0
ID_161305_scaffold42494_Locus_23297_3_57.9_COMPLEX_No_definition_line_found	5	91.853	Bradi4g37550.2	0	NM_001055041.1	0
ID_164737_Locus_34105_Contig1_No_definition_line_found	5	91.993	Bradi4g38140.1	0	NM_001065377.1	0
ID_147268_Locus_24298_Contig1_No_definition_line_found	5	93.005	Bradi4g38040.1	3e-75	#N/A	#N/A
ID_160328_scaffold23548_Locus_8853_2_53.2_COMPLEX_No_definition_line_found	5	93.746	Bradi1g26810.1	0	NM_001066259.1	1e-156
ID_139185_Locus_31512_Contig1_No_definition_line_found	5	94.074	Bradi4g34500.1	0	NM_001070136.1	0
ID_166296_scaffold24706_Locus_9543_1_62.5_COMPLEX_No_definition_line_found	5	94.187	Bradi4g34950.1	0	NM_001070174.1	0
ID_163730_scaffold39027_Locus_20258_1_52.3_FORK_No_definition_line_found	5	94.5	Bradi4g35460.1	0	NM_001070222.1	0
ID_160727_scaffold206_Locus_56_1_86.4_COMPLEX_No_definition_line_found	5	94.901	Bradi4g38070.1	0	NM_001070473.1	0
ID_111164_scaffold46553_Locus_26994_0_67.0_COMPLEX_No_definition_line_found	5	96.966	Bradi1g54490.3	2e-137	#N/A	#N/A
ID_158713_scaffold12765_Locus_3733_3_49.3_COMPLEX_No_definition_line_found	5	97.176	Bradi4g34000.1	0	NM_001058162.1	3e-137
ID_21546_C474664_63.0_No_definition_line_found	5	97.263	Bradi4g37210.1	6e-57	#N/A	#N/A
ID_158785_scaffold63333_Locus_47018_1_58.8_COMPLEX_No_definition_line_found	5	98.126	Bradi4g37450.2	0	#N/A	#N/A
ID_137374_scaffold30679_Locus_13839_3_70.8_COMPLEX_No_definition_line_found	5	102.149	Bradi4g37990.3	0	NM_001070464.1	0
ID_139630_Locus_16354_Contig1_No_definition_line_found	5	103.91	Bradi4g32520.1	0	#N/A	#N/A
ID_148634_Locus_1985_Contig1_No_definition_line_found	5	104.501	Bradi4g31070.2	0	NM_001069798.1	0
ID_155776_Locus_249_Contig1_No_definition_line_found	5	104.743	Bradi4g32280.1	0	NM_001068565.1	0
ID_151284_Locus_103751_Contig1_No_definition_line_found	5	105.354	#N/A	#N/A	NM_001067157.1	2e-13
ID_161776_scaffold11312_Locus_3261_2_41.2_COMPLEX_No_definition_line_found	5	105.717	Bradi3g38270.1	4e-160	NM_001069883.1	0
ID_156112_scaffold8831_Locus_2500_4_70.5_COMPLEX_No_definition_line_found	5	105.789	Bradi4g31350.1	0	NM_001070539.1	1e-179
ID_150602_scaffold55250_Locus_36286_1_39.4_COMPLEX_No_definition_line_found	5	105.811	Bradi4g37360.1	3e-120	NM_001070415.1	5e-99
ID_143765_scaffold14911_Locus_4541_0_72.6_COMPLEX_No_definition_line_found	5	106.094	Bradi4g31990.1	0	NM_001069884.1	0
ID_158865_Locus_1683_Contig1_No_definition_line_found	5	106.165	Bradi4g31460.1	0	NM_001068504.1	0
ID_131805_C1414980_58.0_No_definition_line_found	5	106.953	Bradi4g31440.2	9e-128	#N/A	#N/A
ID_152857_Locus_31598_Contig1_No_definition_line_found	5	107.547	Bradi4g31250.1	0	NM_001069809.1	0
ID_155238_Locus_67796_Contig1_No_definition_line_found	5	107.683	Bradi4g30380.1	0	NM_001069721.1	0
ID_151786_scaffold14028_Locus_4207_2_64.7_COMPLEX_No_definition_line_found	5	108.241	#N/A	#N/A	NM_001069758.1	5e-99
ID_151814_scaffold21429_Locus_7580_3_66.1_COMPLEX_No_definition_line_found	5	108.355	Bradi4g30290.1	0	NM_001069711.1	0
ID_142548_Locus_2085_Contig1_No_definition_line_found	5	108.806	Bradi4g30720.1	0	NM_001069759.1	0
ID_23543_C841792_63.0_No_definition_line_found	5	109.172	Bradi4g31440.2	8e-87	NM_001069824.1	5e-50
ID_164968_scaffold12854_Locus_3771_4_73.1_COMPLEX_No_definition_line_found	5	113.296	Bradi4g29730.1	0	NM_001069639.1	0
ID_146997_C1444510_60.0_No_definition_line_found	5	114.317	Bradi4g29410.1	0	NM_001188882.1	5e-138
ID_149173_scaffold2298_Locus_628_4_78.8_COMPLEX_No_definition_line_found	5	119.184	Bradi4g27490.1	0	NM_001069338.1	0
ID_151024_scaffold72224_Locus_61083_0_57.2_COMPLEX_No_definition_line_found	5	120.502	Bradi4g29240.2	0	#N/A	#N/A
ID_161642_scaffold17964_Locus_5744_0_56.9_COMPLEX_No_definition_line_found	5	124.222	Bradi4g40450.2	0	#N/A	#N/A
ID_22727_C668246_63.0_No_definition_line_found	5	125.379	Bradi4g41560.1	3e-61	#N/A	#N/A
ID_128601_Locus_124538_Contig1_No_definition_line_found	5	126.495	Bradi4g07060.1	0	NM_001074810.1	0
ID_141456_Locus_45162_Contig1_No_definition_line_found	5	126.653	Bradi4g41600.1	0	NM_001072786.1	0
ID_166596_scaffold86296_Locus_91141_2_45.8_COMPLEX_No_definition_line_found	5	126.821	Bradi4g08080.1	0	NM_001073166.1	0
ID_163069_C1458535_58.0_No_definition_line_found	5	127.571	Bradi4g39880.1	0	NM_001072974.1	0
ID_158998_Locus_26688_Contig1_No_definition_line_found	5	127.66	Bradi4g41580.1	0	NM_001050676.1	0
ID_158571_Locus_21457_Contig1_No_definition_line_found	5	127.662	Bradi4g41940.1	0	NM_001072754.1	0
ID_155289_Locus_36955_Contig1_No_definition_line_found	5	127.709	Bradi4g42520.1	0	NM_001072301.1	0
ID_167769_scaffold111011_Locus_213457_0_63.6_LINEAR_No_definition_line_found	5	127.726	Bradi4g07720.1	0	NM_001063071.1	0
ID_158582_Locus_10282_Contig1_No_definition_line_found	5	127.728	Bradi4g41790.1	0	NM_001072769.2	3e-97
ID_161812_scaffold93122_Locus_111327_1_59.5_BUBBLE_No_definition_line_found	5	127.74	Bradi4g39430.1	0	NM_001053251.1	0
ID_161434_scaffold44815_Locus_25269_2_32.6_COMPLEX_No_definition_line_found	5	127.749	Bradi4g39140.1	0	#N/A	#N/A
ID_165686_scaffold79947_Locus_75878_1_57.9_COMPLEX_No_definition_line_found	5	127.751	Bradi4g07170.2	0	NM_001073325.1	0
ID_140453_scaffold87457_Locus_94179_1_85.3_COMPLEX_No_definition_line_found	5	127.759	Bradi5g14750.3	4e-172	NM_001059761.2	0
ID_159997_scaffold47170_Locus_27599_2_50.1_COMPLEX_No_definition_line_found	5	127.762	Bradi4g40180.1	0	NM_001072930.1	1e-115
ID_166425_Locus_58539_Contig1_No_definition_line_found	5	127.763	Bradi4g07960.2	0	NM_001074243.2	3e-89
ID_143441_Locus_48474_Contig1_No_definition_line_found	5	127.763	Bradi4g40410.1	0	NM_001189905.1	5e-73
ID_158006_Locus_1534_Contig1_No_definition_line_found	5	127.779	Bradi4g41230.1	0	NM_001189885.1	0
ID_156164_scaffold78821_Locus_73475_1_67.0_FORK_No_definition_line_found	5	127.795	Bradi4g41270.1	0	NM_001072824.1	0
ID_163115_scaffold108236_Locus_184397_1_40.2_COMPLEX_No_definition_line_found	5	127.798	Bradi4g39020.1	0	#N/A	#N/A
ID_159296_scaffold110179_Locus_200850_1_56.2_BUBBLE_No_definition_line_found	5	127.801	Bradi4g39630.1	0	NM_001072986.1	0
ID_151799_C1449938_74.0_No_definition_line_found	5	127.805	Bradi4g40040.2	0	#N/A	#N/A
ID_157502_Locus_19586_Contig1_No_definition_line_found	5	127.81	Bradi4g41870.1	0	NM_001188170.1	2e-109
ID_121092_Locus_84490_Contig1_No_definition_line_found	5	127.818	Bradi4g41090.1	8e-78	NM_001073953.1	3e-68
ID_137236_C1427732_57.0_No_definition_line_found	5	127.819	Bradi4g40030.1	0	NM_001072958.1	0
ID_161838_scaffold4300_Locus_1193_0_58.1_COMPLEX_No_definition_line_found	5	127.822	Bradi4g39550.1	0	NM_001073001.1	0
ID_75230_C1214098_90.0_No_definition_line_found	5	127.826	Bradi4g42620.1	6e-86	#N/A	#N/A
ID_164407_C1459133_61.0_No_definition_line_found	5	127.83	Bradi4g07970.1	0	NM_001074433.1	0
ID_157802_scaffold77931_Locus_71651_0_51.4_COMPLEX_No_definition_line_found	5	127.876	Bradi4g39150.1	0	NM_001073100.1	0
ID_158300_scaffold9762_Locus_2782_2_46.2_COMPLEX_No_definition_line_found	5	127.935	Bradi4g40740.1	0	NM_001072870.1	0
ID_163113_Locus_679_Contig1_No_definition_line_found	5	128.359	Bradi4g26990.1	0	NM_001069291.2	1e-101
ID_152919_Locus_10936_Contig1_No_definition_line_found	5	128.836	Bradi4g42810.1	0	NM_001072281.1	0
ID_140666_Locus_40922_Contig1_No_definition_line_found	5	128.848	Bradi2g34780.1	0	#N/A	#N/A
ID_138474_Locus_10419_Contig1_No_definition_line_found	5	128.873	Bradi4g08760.1	0	NM_001069166.2	0
ID_167271_scaffold17924_Locus_5730_1_73.4_COMPLEX_No_definition_line_found	5	128.908	Bradi4g44980.1	0	NM_001072062.2	0
ID_155748_scaffold40238_Locus_21335_1_54.1_COMPLEX_No_definition_line_found	5	129.02	Bradi4g10720.1	9e-161	#N/A	#N/A
ID_154898_scaffold25331_Locus_9962_0_69.6_COMPLEX_No_definition_line_found	5	129.021	Bradi1g77930.1	0	NM_001067489.1	0
ID_152222_scaffold62259_Locus_45433_0_72.9_COMPLEX_No_definition_line_found	5	129.021	Bradi4g06690.1	0	NM_001073376.2	0
ID_156562_scaffold60916_Locus_43535_1_93.7_FORK_No_definition_line_found	5	129.057	Bradi4g44540.1	0	NM_001050414.1	0
ID_146964_Locus_18501_Contig1_No_definition_line_found	5	129.663	Bradi4g08780.1	0	NM_001069203.1	0
ID_145549_Locus_113459_Contig1_No_definition_line_found	5	130.603	Bradi4g28570.1	0	NM_001069510.1	0
ID_130283_scaffold48171_Locus_28618_2_59.4_COMPLEX_No_definition_line_found	5	131.463	Bradi4g40780.1	5e-140	NM_001072866.1	1e-106
ID_162415_C1458167_4.0_No_definition_line_found	5	133.76	#N/A	#N/A	NM_001055894.1	7e-25
ID_135928_C1424926_71.0_No_definition_line_found	5	134.239	Bradi4g27050.1	0	NM_001069295.1	0
ID_163513_scaffold25176_Locus_9873_4_50.5_COMPLEX_No_definition_line_found	5	136.836	Bradi4g27880.1	0	NM_001069375.1	0
ID_161854_scaffold24621_Locus_9484_3_65.3_COMPLEX_No_definition_line_found	5	138.675	Bradi4g02570.1	0	#N/A	#N/A
ID_167913_Locus_1488_Contig1_No_definition_line_found	5	145.108	Bradi1g18770.1	0	NM_001067073.1	0
ID_155691_scaffold21487_Locus_7608_2_63.0_COMPLEX_No_definition_line_found	6	0	Bradi3g01080.1	0	NM_001052180.1	0
ID_146878_Locus_24064_Contig1_No_definition_line_found	6	0	Bradi3g55230.2	0	NM_001055039.1	0
ID_165495_Locus_38888_Contig1_No_definition_line_found	6	1.36	Bradi1g37130.3	0	#N/A	#N/A
ID_156807_scaffold82543_Locus_81919_3_64.4_COMPLEX_No_definition_line_found	6	1.496	Bradi3g01310.1	0	NM_001072605.2	0
ID_167697_Locus_4372_Contig1_No_definition_line_found	6	1.55	Bradi3g01300.1	0	NM_001052200.2	4e-130
ID_156970_scaffold23848_Locus_9043_4_37.5_COMPLEX_No_definition_line_found	6	2.901	Bradi5g20410.1	0	NM_001060285.1	0
ID_158504_Locus_41148_Contig1_No_definition_line_found	6	3.161	Bradi5g24960.1	0	NM_001060687.1	0
ID_167533_Locus_4557_Contig1_No_definition_line_found	6	3.345	Bradi3g56720.2	0	NM_001186286.1	0
ID_155705_Locus_5788_Contig1_No_definition_line_found	6	4.134	Bradi3g56750.2	0	#N/A	#N/A
ID_167715_Locus_2591_Contig1_No_definition_line_found	6	4.323	Bradi3g60340.1	0	NM_001053024.2	2e-29
ID_150205_Locus_31471_Contig1_No_definition_line_found	6	4.599	Bradi3g01370.1	0	NM_001052205.1	0
ID_158465_scaffold18621_Locus_6071_3_80.6_COMPLEX_No_definition_line_found	6	5.289	Bradi3g56780.1	0	NM_001186285.1	0
ID_141389_scaffold38394_Locus_19745_1_41.9_COMPLEX_No_definition_line_found	6	6.44	Bradi3g01560.1	3e-153	NM_001052218.1	3e-105
ID_154156_scaffold28351_Locus_12023_2_60.4_COMPLEX_No_definition_line_found	6	6.792	Bradi3g01550.1	0	NM_001052219.1	0
ID_167143_Locus_7495_Contig1_No_definition_line_found	6	8.444	Bradi3g01620.1	0	NM_001052222.1	0
ID_24663_C905452_85.0_No_definition_line_found	6	8.841	#N/A	#N/A	NM_001055101.1	5e-40
ID_130044_C1410532_66.0_No_definition_line_found	6	9.177	Bradi3g01690.1	0	NM_001052228.1	0
ID_147448_Locus_8037_Contig1_No_definition_line_found	6	9.67	Bradi3g01650.1	0	NM_001052225.1	0
ID_104556_C1329435_9.0_No_definition_line_found	6	10.218	Bradi3g55890.1	8e-146	NM_001055104.1	8e-122
ID_144318_scaffold50042_Locus_30493_0_52.0_COMPLEX_No_definition_line_found	6	10.964	#N/A	#N/A	NM_001052237.1	4e-20
ID_164525_scaffold23690_Locus_8946_0_69.1_COMPLEX_No_definition_line_found	6	11.612	Bradi3g07880.1	0	NM_001052795.1	0
ID_123566_scaffold97714_Locus_128006_0_47.3_COMPLEX_No_definition_line_found	6	11.638	Bradi3g54540.1	5e-55	#N/A	#N/A
ID_141308_Locus_19097_Contig1_No_definition_line_found	6	12.033	Bradi1g11340.2	0	NM_001057590.1	0
ID_146806_Locus_131697_Contig1_No_definition_line_found	6	12.428	Bradi3g02180.1	0	#N/A	#N/A
ID_162169_scaffold15205_Locus_4656_1_60.0_COMPLEX_No_definition_line_found	6	12.54	Bradi3g56010.1	0	NM_001055103.1	0
ID_166337_Locus_25381_Contig1_No_definition_line_found	6	14.002	Bradi3g01920.1	2e-169	#N/A	#N/A
ID_155349_scaffold1134_Locus_303_4_64.3_COMPLEX_No_definition_line_found	6	14.019	Bradi3g02230.1	0	NM_001052264.1	8e-172
ID_150826_scaffold85730_Locus_89583_1_67.0_BUBBLE_No_definition_line_found	6	14.404	Bradi3g02750.2	0	NM_001052305.1	0
ID_142924_scaffold67644_Locus_53593_0_59.4_COMPLEX_No_definition_line_found	6	14.584	Bradi3g54670.1	0	NM_001054977.1	0
ID_27753_C999197_107.0_No_definition_line_found	6	14.953	Bradi3g54700.3	3e-107	NM_001054980.1	7e-89
ID_23665_C870950_63.0_No_definition_line_found	6	15.016	#N/A	#N/A	NM_001054980.1	1e-35
ID_132858_scaffold50043_Locus_30494_0_52.2_COMPLEX_No_definition_line_found	6	15.03	Bradi3g01830.1	1e-61	NM_001052237.1	5e-27
ID_146130_scaffold109130_Locus_190810_0_54.9_LINEAR_No_definition_line_found	6	15.648	Bradi3g54670.1	0	NM_001054977.1	0
ID_144845_Locus_9404_Contig1_No_definition_line_found	6	15.849	Bradi3g02730.4	0	NM_001052303.1	4e-159
ID_157639_scaffold2317_Locus_636_0_64.2_COMPLEX_No_definition_line_found	6	16.045	Bradi3g54910.1	0	#N/A	#N/A
ID_148759_scaffold29963_Locus_13220_2_80.8_COMPLEX_No_definition_line_found	6	16.092	Bradi3g02490.3	0	NM_001052278.1	0
ID_148461_Locus_3966_Contig1_No_definition_line_found	6	16.353	Bradi3g02410.1	0	#N/A	#N/A
ID_121596_scaffold58161_Locus_39757_0_39.2_LINEAR_No_definition_line_found	6	17.42	Bradi3g55170.1	4e-116	NM_001186278.1	1e-111
ID_162131_Locus_9273_Contig1_No_definition_line_found	6	18.281	Bradi3g54690.1	0	NM_001054979.1	0
ID_151346_Locus_42308_Contig1_No_definition_line_found	6	18.502	Bradi3g54680.1	2e-91	NM_001054978.1	8e-92
ID_153310_scaffold50293_Locus_30764_3_37.7_COMPLEX_No_definition_line_found	6	18.793	Bradi3g54630.1	0	NM_001054973.1	0
ID_163543_scaffold110680_Locus_206411_0_51.4_LINEAR_No_definition_line_found	6	20.165	Bradi3g55780.7	0	NM_001055085.1	0
ID_153758_scaffold45012_Locus_25472_2_56.9_COMPLEX_No_definition_line_found	6	20.235	Bradi3g46390.1	0	NM_001053709.2	3e-57
ID_159755_scaffold67485_Locus_53322_0_72.7_COMPLEX_No_definition_line_found	6	21.377	Bradi3g55360.1	0	NM_001055053.1	0
ID_165180_scaffold15670_Locus_4809_3_55.9_COMPLEX_No_definition_line_found	6	22.118	Bradi3g55450.1	0	NM_001055061.1	0
ID_157319_scaffold87994_Locus_95502_1_40.2_COMPLEX_No_definition_line_found	6	22.138	Bradi3g55510.1	0	NM_001055066.1	2e-133
ID_156779_scaffold29744_Locus_13060_0_61.6_COMPLEX_No_definition_line_found	6	22.758	Bradi3g02900.1	0	NM_001185857.1	0
ID_163671_scaffold10178_Locus_2907_2_46.5_COMPLEX_No_definition_line_found	6	23.805	Bradi3g55700.2	0	NM_001073854.1	0
ID_148043_Locus_51299_Contig1_No_definition_line_found	6	24.741	Bradi3g54490.1	0	NM_001054963.1	0
ID_138192_scaffold21100_Locus_7400_0_61.0_COMPLEX_No_definition_line_found	6	25.169	Bradi3g02890.1	0	NM_001052325.1	0
ID_142574_Locus_5272_Contig1_No_definition_line_found	6	25.372	Bradi3g55870.1	0	NM_001055093.2	3e-154
ID_163635_scaffold30398_Locus_13593_0_86.4_COMPLEX_No_definition_line_found	6	25.882	Bradi3g55540.1	0	NM_001055068.2	4e-132
ID_160826_scaffold80069_Locus_76184_1_56.8_BUBBLE_No_definition_line_found	6	26.571	Bradi3g03080.1	0	NM_001052347.1	0
ID_165836_Locus_18312_Contig1_No_definition_line_found	6	26.774	Bradi3g55520.1	0	NM_001062262.1	0
ID_150889_Locus_40794_Contig1_No_definition_line_found	6	27.163	Bradi3g55820.3	1e-168	#N/A	#N/A
ID_148059_Locus_65888_Contig1_No_definition_line_found	6	28.419	Bradi3g54350.1	0	NM_001054947.2	1e-173
ID_164791_Locus_5989_Contig1_No_definition_line_found	6	30.32	Bradi3g54220.1	0	NM_001054934.1	0
ID_145209_Locus_40705_Contig1_No_definition_line_found	6	30.607	Bradi1g77380.1	0	#N/A	#N/A
ID_156410_scaffold24084_Locus_9176_0_52.8_COMPLEX_No_definition_line_found	6	31.243	Bradi3g54250.1	0	NM_001054938.1	0
ID_20825_C835444_62.0_No_definition_line_found	6	31.803	Bradi3g54170.1	2e-63	NM_001054929.1	6e-74
ID_155745_C1453360_57.0_No_definition_line_found	6	32.305	Bradi3g54200.1	0	NM_001054932.1	0
ID_155216_scaffold69676_Locus_56759_1_67.4_COMPLEX_No_definition_line_found	6	33.517	Bradi3g03710.1	0	NM_001052413.1	0
ID_161675_C1457733_56.0_No_definition_line_found	6	33.557	Bradi3g53890.1	0	NM_001054903.1	0
ID_166166_scaffold45658_Locus_26121_0_51.0_COMPLEX_No_definition_line_found	6	33.856	Bradi3g53770.2	0	NM_001189000.1	0
ID_166605_Locus_40003_Contig1_No_definition_line_found	6	33.896	Bradi3g54030.1	0	NM_001054915.2	0
ID_162481_scaffold93561_Locus_112886_0_64.3_LINEAR_No_definition_line_found	6	33.927	Bradi3g54040.2	0	#N/A	#N/A
ID_28873_C1004543_63.0_No_definition_line_found	6	33.95	Bradi3g04730.3	1e-96	NM_001052515.1	1e-101
ID_162305_Locus_47470_Contig1_No_definition_line_found	6	34.016	Bradi3g54020.1	0	NM_001054914.1	0
ID_164984_scaffold5205_Locus_1438_1_66.6_COMPLEX_No_definition_line_found	6	34.083	Bradi3g53870.1	0	NM_001054899.1	0
ID_146353_Locus_51729_Contig1_No_definition_line_found	6	34.978	Bradi3g03480.1	0	#N/A	#N/A
ID_156607_Locus_40746_Contig1_No_definition_line_found	6	35.058	Bradi4g00430.1	0	#N/A	#N/A
ID_157701_Locus_5350_Contig1_No_definition_line_found	6	35.295	Bradi3g53700.2	0	NM_001054880.1	0
ID_152309_Locus_49223_Contig1_No_definition_line_found	6	35.545	Bradi3g03220.2	5e-173	#N/A	#N/A
ID_158324_Locus_69247_Contig1_No_definition_line_found	6	35.921	Bradi3g53740.1	0	NM_001054885.1	0
ID_144390_C1440706_62.0_No_definition_line_found	6	36.007	Bradi3g03180.1	0	NM_001069099.1	0
ID_166822_scaffold68838_Locus_55427_1_37.8_COMPLEX_No_definition_line_found	6	36.684	Bradi1g29130.1	0	NM_001065194.1	0
ID_161868_Locus_526_Contig1_No_definition_line_found	6	36.842	Bradi3g03850.1	0	NM_001069420.1	0
ID_134041_Locus_85170_Contig1_No_definition_line_found	6	37.03	Bradi3g21280.1	0	NM_001065654.1	2e-131
ID_154817_Locus_17783_Contig1_No_definition_line_found	6	37.055	Bradi3g53650.1	0	NM_001054876.1	0
ID_160691_Locus_3181_Contig1_No_definition_line_found	6	37.48	Bradi3g03750.1	0	NM_001052422.1	0
ID_154680_scaffold8757_Locus_2477_0_82.0_COMPLEX_No_definition_line_found	6	39.347	Bradi1g20510.3	0	NM_001066164.1	0
ID_162452_Locus_46963_Contig1_No_definition_line_found	6	39.522	Bradi1g46330.1	0	NM_001053586.1	0
ID_135454_Locus_8966_Contig1_No_definition_line_found	6	39.618	Bradi3g05140.2	7e-105	NM_001052550.1	5e-52
ID_27762_C999233_59.0_No_definition_line_found	6	40.054	Bradi3g03960.1	4e-76	NM_001052515.1	5e-51
ID_167546_scaffold30649_Locus_13821_2_45.1_COMPLEX_No_definition_line_found	6	40.188	Bradi1g67800.1	2e-66	NM_001056122.1	4e-65
ID_167352_Locus_2262_Contig1_No_definition_line_found	6	40.549	Bradi3g04550.1	0	NM_001052500.2	3e-71
ID_164703_Locus_4923_Contig1_No_definition_line_found	6	40.684	Bradi3g60080.1	0	NM_001054849.1	0
ID_162873_Locus_80742_Contig1_No_definition_line_found	6	40.8	Bradi3g60110.1	0	NM_001063583.1	0
ID_165783_scaffold81435_Locus_79345_1_52.0_COMPLEX_No_definition_line_found	6	40.808	Bradi3g11080.1	0	NM_001053193.1	0
ID_151818_scaffold90406_Locus_102409_2_27.5_COMPLEX_No_definition_line_found	6	40.891	Bradi3g60090.1	1e-74	#N/A	#N/A
ID_146626_Locus_13777_Contig1_No_definition_line_found	6	41.12	Bradi3g05160.1	0	NM_001052552.1	0
ID_157306_Locus_14860_Contig1_No_definition_line_found	6	41.345	Bradi2g06680.1	0	NM_001049679.2	0
ID_144936_scaffold63707_Locus_47652_0_66.3_COMPLEX_No_definition_line_found	6	41.435	Bradi3g05800.1	4e-128	NM_001052609.1	1e-99
ID_163573_scaffold10645_Locus_3048_3_66.4_COMPLEX_No_definition_line_found	6	41.938	Bradi3g57260.3	0	NM_001054824.1	0
ID_145037_scaffold49733_Locus_30202_1_63.3_COMPLEX_No_definition_line_found	6	41.981	Bradi2g14120.1	2e-96	#N/A	#N/A
ID_163163_scaffold24742_Locus_9589_0_75.0_COMPLEX_No_definition_line_found	6	42.469	Bradi3g05980.1	0	NM_001052622.1	0
ID_166678_scaffold66416_Locus_51568_1_64.8_COMPLEX_No_definition_line_found	6	42.548	Bradi3g05970.1	0	NM_001052621.2	0
ID_125932_Locus_152528_Contig1_No_definition_line_found	6	42.561	Bradi3g05660.1	2e-88	#N/A	#N/A
ID_167035_scaffold55426_Locus_36475_4_56.9_COMPLEX_No_definition_line_found	6	42.79	Bradi3g08920.1	0	NM_001185939.1	0
ID_138335_scaffold85632_Locus_89299_2_61.5_COMPLEX_No_definition_line_found	6	42.851	Bradi3g09040.1	1e-136	NM_001052919.2	8e-110
ID_155596_Locus_11190_Contig1_No_definition_line_found	6	42.999	Bradi3g07730.1	0	NM_001064531.1	0
ID_150658_Locus_5323_Contig2_No_definition_line_found	6	43.053	Bradi3g08080.1	0	NM_001052834.1	0
ID_164998_scaffold96750_Locus_124365_0_45.3_BUBBLE_No_definition_line_found	6	43.141	Bradi3g11090.1	0	#N/A	#N/A
ID_165337_Locus_49_Contig1_No_definition_line_found	6	43.269	Bradi1g14940.1	0	NM_001053297.1	0
ID_152147_scaffold94143_Locus_114829_2_47.7_COMPLEX_No_definition_line_found	6	43.323	Bradi4g32660.1	2e-47	NM_001186102.1	5e-89
ID_136431_scaffold72841_Locus_62163_2_56.7_COMPLEX_No_definition_line_found	6	43.438	Bradi3g48520.1	3e-98	NM_001186141.1	2e-31
ID_161785_scaffold12678_Locus_3699_1_53.7_COMPLEX_No_definition_line_found	6	43.554	Bradi3g07020.1	0	NM_001052716.1	0
ID_146901_Locus_2068_Contig1_No_definition_line_found	6	43.615	Bradi3g10730.1	0	NM_001053237.1	3e-170
ID_162725_Locus_70835_Contig1_No_definition_line_found	6	43.625	Bradi3g48120.1	0	NM_001053903.1	0
ID_22748_C671352_63.0_No_definition_line_found	6	43.64	Bradi3g45260.1	2e-52	#N/A	#N/A
ID_137731_C1428754_57.0_No_definition_line_found	6	43.645	Bradi3g47760.1	0	NM_001053857.1	0
ID_145101_Locus_1912_Contig1_No_definition_line_found	6	43.646	Bradi3g08090.1	0	NM_001052835.1	0
ID_146221_scaffold65709_Locus_50479_0_75.4_COMPLEX_No_definition_line_found	6	43.649	Bradi3g47000.1	0	#N/A	#N/A
ID_158862_scaffold71874_Locus_60564_1_57.0_COMPLEX_No_definition_line_found	6	43.673	Bradi3g43420.1	0	NM_001053377.1	0
ID_167109_Locus_13980_Contig1_No_definition_line_found	6	43.704	#N/A	#N/A	NM_001053021.1	1e-124
ID_151496_Locus_8625_Contig1_No_definition_line_found	6	43.723	Bradi3g45700.1	0	NM_001053646.1	0
ID_144751_scaffold25791_Locus_10236_1_64.5_COMPLEX_No_definition_line_found	6	43.736	Bradi3g07370.1	0	NM_001052753.1	0
ID_162360_Locus_1199_Contig1_No_definition_line_found	6	43.755	Bradi3g45230.1	0	NM_001053593.1	0
ID_154275_Locus_46664_Contig1_No_definition_line_found	6	43.763	Bradi3g06870.2	0	#N/A	#N/A
ID_167477_scaffold11722_Locus_3382_1_75.2_COMPLEX_No_definition_line_found	6	43.767	Bradi3g45730.2	0	NM_001053649.1	0
ID_163103_Locus_26044_Contig1_No_definition_line_found	6	43.773	Bradi3g08120.2	0	NM_001052838.1	0
ID_160135_Locus_45345_Contig1_No_definition_line_found	6	43.779	Bradi3g09070.1	0	NM_001052925.1	0
ID_135879_scaffold60709_Locus_43223_0_70.9_COMPLEX_No_definition_line_found	6	43.802	Bradi3g46110.1	0	NM_001186097.1	0
ID_152032_Locus_1149_Contig1_No_definition_line_found	6	43.816	Bradi3g48080.3	0	NM_001053900.1	0
ID_162701_Locus_91433_Contig1_No_definition_line_found	6	43.817	Bradi3g09210.1	0	NM_001052952.1	0
ID_140347_scaffold50297_Locus_30769_2_69.1_COMPLEX_No_definition_line_found	6	43.825	Bradi3g48560.1	0	NM_001053947.1	0
ID_147456_scaffold110554_Locus_204684_0_49.9_LINEAR_No_definition_line_found	6	43.838	Bradi3g07870.1	0	NM_001057076.1	0
ID_159579_scaffold68090_Locus_54219_2_67.6_COMPLEX_No_definition_line_found	6	43.853	Bradi3g45530.1	0	NM_001053630.1	0
ID_162776_Locus_36110_Contig1_No_definition_line_found	6	43.879	Bradi3g47690.1	0	NM_001186127.1	0
ID_148897_Locus_42962_Contig1_No_definition_line_found	6	43.896	Bradi3g48220.2	0	NM_001053909.1	1e-173
ID_130719_C1412230_54.0_No_definition_line_found	6	43.906	Bradi3g09300.1	6e-179	NM_001052960.2	1e-146
ID_153590_Locus_7177_Contig1_No_definition_line_found	6	43.907	Bradi3g48210.1	0	NM_001053910.2	4e-120
ID_153041_Locus_48158_Contig1_No_definition_line_found	6	43.923	Bradi2g42840.1	0	NM_001052176.1	0
ID_138774_scaffold64057_Locus_48160_0_88.1_COMPLEX_No_definition_line_found	6	43.938	Bradi3g07380.1	7e-180	NM_001052754.1	4e-163
ID_137610_scaffold16580_Locus_5167_1_68.5_COMPLEX_No_definition_line_found	6	43.997	Bradi3g48590.1	0	NM_001053951.1	3e-174
ID_148976_Locus_37892_Contig1_No_definition_line_found	6	44.006	Bradi3g07290.1	0	NM_001052744.1	0
ID_145865_Locus_37858_Contig1_No_definition_line_found	6	44.074	Bradi3g08370.1	0	NM_001052859.2	0
ID_156230_Locus_9476_Contig1_No_definition_line_found	6	44.104	Bradi3g10670.1	0	NM_001053136.1	0
ID_140023_C1433228_59.0_No_definition_line_found	6	44.259	Bradi3g07540.1	2e-170	NM_001052771.1	1e-97
ID_164253_scaffold110682_Locus_206412_1_51.3_BUBBLE_No_definition_line_found	6	44.297	Bradi3g06210.1	0	NM_001052640.1	0
ID_131838_C1415054_59.0_No_definition_line_found	6	44.443	Bradi3g10110.1	0	NM_001053062.1	0
ID_106207_scaffold91790_Locus_107004_0_82.3_LINEAR_No_definition_line_found	6	44.48	Bradi4g28930.3	5e-34	#N/A	#N/A
ID_159184_scaffold25110_Locus_9823_1_28.8_COMPLEX_No_definition_line_found	6	44.692	Bradi4g18830.1	0	NM_001074470.2	4e-146
ID_166169_scaffold5871_Locus_1633_2_32.8_COMPLEX_No_definition_line_found	6	44.694	Bradi3g06160.1	2e-115	NM_001052635.1	1e-48
ID_23086_C741369_63.0_No_definition_line_found	6	44.909	Bradi3g09030.1	3e-36	#N/A	#N/A
ID_144780_scaffold48503_Locus_29054_2_69.2_COMPLEX_No_definition_line_found	6	45.029	#N/A	#N/A	NM_001054808.1	5e-53
ID_150526_Locus_34926_Contig1_No_definition_line_found	6	45.831	Bradi3g52070.2	0	NM_001054318.1	0
ID_162108_Locus_1297_Contig1_No_definition_line_found	6	46.3	Bradi3g48330.1	0	NM_001053921.1	0
ID_140832_Locus_13200_Contig1_No_definition_line_found	6	46.68	Bradi3g48140.1	0	NM_001053916.1	0
ID_160396_Locus_14955_Contig1_No_definition_line_found	6	46.814	Bradi3g49520.1	0	NM_001186160.1	0
ID_154632_Locus_4239_Contig1_No_definition_line_found	6	47.132	Bradi2g25730.2	0	NM_001073374.1	0
ID_164500_scaffold40532_Locus_21609_2_48.5_COMPLEX_No_definition_line_found	6	47.2	Bradi3g49200.1	0	NM_001186153.1	0
ID_161771_scaffold60890_Locus_43501_1_51.3_COMPLEX_No_definition_line_found	6	47.236	Bradi3g57670.1	0	NM_001054789.1	0
ID_165575_Locus_21048_Contig1_No_definition_line_found	6	47.427	Bradi3g49600.3	0	NM_001054050.1	0
ID_159336_Locus_9616_Contig1_No_definition_line_found	6	47.81	Bradi3g36450.1	0	NM_001068388.1	0
ID_139844_scaffold12572_Locus_3666_3_57.9_COMPLEX_No_definition_line_found	6	47.952	Bradi3g49220.1	0	NM_001054013.2	0
ID_154425_Locus_14301_Contig1_No_definition_line_found	6	47.981	Bradi3g57990.1	0	NM_001049543.1	0
ID_162602_scaffold80650_Locus_77411_1_52.1_COMPLEX_No_definition_line_found	6	48.235	Bradi3g51910.1	0	NM_001054295.1	0
ID_154434_scaffold49525_Locus_30017_0_62.3_COMPLEX_No_definition_line_found	6	48.762	Bradi3g52140.1	0	NM_001054329.1	0
ID_140202_Locus_68635_Contig1_No_definition_line_found	6	48.766	Bradi3g51140.1	2e-135	#N/A	#N/A
ID_165829_Locus_38644_Contig1_No_definition_line_found	6	49.013	#N/A	#N/A	NM_001054219.1	0
ID_153702_scaffold18544_Locus_6035_3_66.5_COMPLEX_No_definition_line_found	6	49.315	Bradi3g51010.3	0	NM_001054194.1	4e-175
ID_154066_C1451974_94.0_No_definition_line_found	6	49.941	Bradi3g58040.1	0	NM_001054747.1	0
ID_162795_Locus_79451_Contig1_No_definition_line_found	6	49.946	Bradi3g45180.1	0	NM_001053591.1	0
ID_145695_scaffold6088_Locus_1697_0_65.9_COMPLEX_No_definition_line_found	6	50.282	Bradi2g33020.2	0	NM_001054174.1	0
ID_118220_scaffold7911_Locus_2214_4_39.3_COMPLEX_No_definition_line_found	6	50.401	Bradi3g00440.1	4e-75	#N/A	#N/A
ID_24919_C754520_108.0_No_definition_line_found	6	50.761	#N/A	#N/A	NM_001054224.2	3e-32
ID_150574_Locus_53780_Contig1_No_definition_line_found	6	50.85	Bradi3g59960.1	0	NM_001054582.1	0
ID_154961_scaffold57242_Locus_38512_3_70.4_COMPLEX_No_definition_line_found	6	51.218	Bradi3g58130.2	0	NM_001071080.1	0
ID_152612_scaffold13466_Locus_3990_4_71.4_COMPLEX_No_definition_line_found	6	51.944	Bradi3g58800.3	0	NM_001054686.1	0
ID_143776_Locus_26570_Contig1_No_definition_line_found	6	52.119	Bradi3g59940.1	0	NM_001054584.1	6e-152
ID_140628_C1434450_59.0_No_definition_line_found	6	52.21	#N/A	#N/A	NM_001054364.1	7e-116
ID_132085_scaffold47401_Locus_27887_2_58.8_COMPLEX_No_definition_line_found	6	52.22	Bradi3g52460.2	0	NM_001054367.1	0
ID_165961_Locus_36597_Contig1_No_definition_line_found	6	52.308	Bradi3g59270.1	0	NM_001054655.1	0
ID_28731_C1003803_63.0_No_definition_line_found	6	52.549	Bradi3g59970.1	2e-94	NM_001054580.1	1e-82
ID_66990_C1180195_89.0_No_definition_line_found	6	52.657	Bradi3g59970.1	2e-149	NM_001054580.1	4e-133
ID_127311_scaffold96413_Locus_123191_1_53.0_FORK_No_definition_line_found	6	52.696	Bradi3g52380.1	8e-133	NM_001054357.1	5e-81
ID_162474_Locus_19310_Contig1_No_definition_line_found	6	52.946	Bradi3g52530.1	0	NM_001054376.1	0
ID_147811_Locus_6550_Contig1_No_definition_line_found	6	54.286	Bradi3g52900.3	0	NM_001054414.1	0
ID_153596_Locus_29950_Contig1_No_definition_line_found	6	54.775	Bradi3g53270.1	0	NM_001054454.1	0
ID_155398_Locus_85234_Contig1_No_definition_line_found	6	55.912	Bradi3g57040.1	0	NM_001054550.1	0
ID_36380_C1039403_63.0_No_definition_line_found	6	56.285	Bradi3g52780.2	1e-115	NM_001054402.1	2e-90
ID_160159_scaffold22901_Locus_8455_0_51.3_COMPLEX_No_definition_line_found	6	56.555	Bradi3g52720.1	0	NM_001054396.2	0
ID_166128_scaffold33281_Locus_15708_3_67.0_COMPLEX_No_definition_line_found	6	57.704	Bradi3g53160.1	0	NM_001054440.1	0
ID_22615_C646550_63.0_No_definition_line_found	6	58.322	Bradi3g03960.1	2e-63	NM_001052515.1	9e-67
ID_4625_C930297_12.0_No_definition_line_found	6	60.07	Bradi3g53440.1	9e-92	NM_001054469.2	5e-55
ID_150719_scaffold53936_Locus_34814_2_54.3_COMPLEX_No_definition_line_found	6	60.591	Bradi3g53290.1	0	NM_001054456.1	0
ID_139288_scaffold59323_Locus_41378_0_59.2_LINEAR_No_definition_line_found	6	60.668	Bradi3g56630.2	2e-155	NM_001054497.1	2e-131
ID_160648_C1457060_59.0_No_definition_line_found	6	60.852	Bradi3g56620.5	0	NM_001054498.1	0
ID_150107_scaffold19277_Locus_6411_2_61.4_COMPLEX_No_definition_line_found	6	61.547	Bradi3g53500.1	3e-110	NM_001064040.1	5e-89
ID_155426_scaffold8495_Locus_2398_2_71.8_COMPLEX_No_definition_line_found	6	61.607	Bradi3g56540.2	0	NM_001054503.2	1e-135
ID_141668_Locus_48134_Contig1_No_definition_line_found	6	62.014	Bradi3g53590.2	1e-128	NM_001054486.1	0
ID_165616_Locus_1131_Contig1_No_definition_line_found	6	62.398	Bradi3g56520.1	0	NM_001054504.1	0
ID_156938_Locus_38676_Contig1_No_definition_line_found	6	62.488	#N/A	#N/A	NM_001054545.1	0
ID_143486_C1439308_57.0_No_definition_line_found	6	63.011	Bradi3g52740.3	4e-108	#N/A	#N/A
ID_144395_scaffold51483_Locus_31974_1_56.7_COMPLEX_No_definition_line_found	6	63.508	Bradi3g56830.1	5e-147	NM_001054573.1	1e-134
ID_143572_scaffold29939_Locus_13197_3_36.9_COMPLEX_No_definition_line_found	6	63.641	Bradi3g56810.1	1e-108	#N/A	#N/A
ID_146671_scaffold20093_Locus_6839_1_56.2_COMPLEX_No_definition_line_found	6	63.648	Bradi3g53430.1	0	NM_001054468.1	0
ID_154903_C1452638_59.0_No_definition_line_found	6	63.681	Bradi3g56180.1	0	NM_001054543.1	0
ID_166319_Locus_113190_Contig1_No_definition_line_found	6	63.894	Bradi3g53420.1	0	NM_001054467.1	0
ID_152106_scaffold47725_Locus_28172_1_63.5_COMPLEX_No_definition_line_found	6	65.671	Bradi3g53250.1	0	#N/A	#N/A
ID_157794_Locus_48179_Contig1_No_definition_line_found	6	65.991	Bradi3g59890.1	0	NM_001054588.1	0
ID_122411_Locus_81639_Contig1_No_definition_line_found	6	66.439	Bradi3g56310.1	6e-129	#N/A	#N/A
ID_158416_scaffold58598_Locus_40316_0_61.6_COMPLEX_No_definition_line_found	6	67.117	Bradi3g52910.1	0	NM_001054416.1	0
ID_137796_C1428884_72.0_No_definition_line_found	6	67.338	Bradi3g53000.1	0	NM_001064734.1	0
ID_162306_Locus_675_Contig1_No_definition_line_found	6	67.407	Bradi3g53100.1	0	NM_001054433.1	0
ID_134112_scaffold18396_Locus_5970_2_68.1_COMPLEX_No_definition_line_found	6	68.124	Bradi3g57060.1	2e-175	#N/A	#N/A
ID_159034_Locus_51901_Contig1_No_definition_line_found	6	68.396	Bradi3g51440.1	0	NM_001054242.1	0
ID_138965_scaffold23795_Locus_9003_1_88.4_COMPLEX_No_definition_line_found	6	69.042	Bradi3g52730.1	0	NM_001186203.1	5e-137
ID_167156_scaffold60881_Locus_43488_0_59.4_COMPLEX_No_definition_line_found	6	69.341	Bradi3g52610.1	0	NM_001054386.1	0
ID_143081_Locus_1836_Contig1_No_definition_line_found	6	69.491	Bradi3g52340.2	0	NM_001054353.2	0
ID_152953_Locus_2939_Contig1_No_definition_line_found	6	70.007	Bradi3g51730.1	0	NM_001054274.1	0
ID_160647_Locus_511_Contig1_No_definition_line_found	6	70.315	Bradi3g52440.1	0	NM_001054365.2	0
ID_149515_scaffold6710_Locus_1874_4_75.8_COMPLEX_No_definition_line_found	6	70.467	Bradi3g52130.1	0	NM_001054328.1	0
ID_155003_Locus_20652_Contig1_No_definition_line_found	6	70.567	Bradi3g52170.1	0	NM_001054333.1	0
ID_144198_Locus_17242_Contig1_No_definition_line_found	6	70.621	Bradi3g52330.1	5e-162	NM_001054352.1	2e-86
ID_165492_scaffold49118_Locus_29623_3_57.9_COMPLEX_No_definition_line_found	6	71.333	Bradi2g33230.1	0	NM_001071953.1	0
ID_151102_C1449264_60.0_No_definition_line_found	6	71.365	Bradi3g51580.1	0	NM_001054258.1	0
ID_136005_Locus_105125_Contig1_No_definition_line_found	6	71.585	Bradi3g59590.1	0	NM_001054620.1	0
ID_167886_Locus_598_Contig1_No_definition_line_found	6	71.857	Bradi3g59630.3	0	NM_001054617.1	0
ID_142754_Locus_39740_Contig1_No_definition_line_found	6	72.869	Bradi3g50650.1	0	NM_001054166.1	2e-176
ID_149601_Locus_1253_Contig1_No_definition_line_found	6	73.478	Bradi3g06380.1	0	NM_001052661.2	2e-82
ID_163764_scaffold66934_Locus_52406_0_56.0_COMPLEX_No_definition_line_found	6	73.888	Bradi3g51490.1	0	NM_001054249.1	0
ID_165973_scaffold36789_Locus_18277_2_67.8_COMPLEX_No_definition_line_found	6	74.152	Bradi3g51020.1	0	NM_001054196.1	0
ID_162884_Locus_46973_Contig1_No_definition_line_found	6	74.512	Bradi3g51350.1	0	NM_001054211.1	0
ID_152444_Locus_17649_Contig1_No_definition_line_found	6	74.66	Bradi3g50810.1	0	NM_001054180.1	0
ID_143079_Locus_15687_Contig1_No_definition_line_found	6	75.01	Bradi3g59350.1	0	NM_001054647.1	0
ID_167147_Locus_1636_Contig1_No_definition_line_found	6	75.205	Bradi3g59580.1	0	NM_001054621.1	0
ID_164452_scaffold57196_Locus_38445_2_67.1_COMPLEX_No_definition_line_found	6	75.639	Bradi3g44640.3	0	NM_001053532.1	0
ID_136988_scaffold2996_Locus_818_0_61.9_COMPLEX_No_definition_line_found	6	76.295	Bradi4g35160.1	0	NM_001070200.1	0
ID_139493_Locus_82059_Contig1_No_definition_line_found	6	76.566	Bradi3g09120.1	0	NM_001052935.1	0
ID_24960_C558846_112.0_No_definition_line_found	6	76.726	Bradi3g59430.2	3e-75	NM_001054641.1	3e-71
ID_154095_scaffold48632_Locus_29185_0_60.5_COMPLEX_No_definition_line_found	6	76.811	Bradi1g53590.1	3e-16	NM_001052755.1	0
ID_141336_scaffold94297_Locus_115269_1_57.0_COMPLEX_No_definition_line_found	6	77.171	Bradi3g59240.1	0	NM_001063734.2	0
ID_162318_scaffold24790_Locus_9622_0_78.6_COMPLEX_No_definition_line_found	6	77.232	Bradi3g59250.1	0	NM_001063735.1	0
ID_166707_Locus_2361_Contig1_No_definition_line_found	6	77.444	Bradi3g45830.1	0	NM_001053667.1	0
ID_136063_C1425184_56.0_No_definition_line_found	6	77.758	Bradi3g05420.1	0	NM_001052575.1	0
ID_153658_scaffold77010_Locus_69806_1_53.1_COMPLEX_No_definition_line_found	6	77.99	#N/A	#N/A	NM_001054025.1	2e-77
ID_163174_Locus_7864_Contig1_No_definition_line_found	6	78.027	Bradi3g59220.1	0	NM_001056526.1	0
ID_159759_Locus_40482_Contig1_No_definition_line_found	6	78.058	Bradi3g59230.1	0	NM_001186223.1	0
ID_103078_C1324217_52.0_No_definition_line_found	6	78.253	Bradi3g06380.1	3e-65	#N/A	#N/A
ID_132407_Locus_48733_Contig1_No_definition_line_found	6	78.497	Bradi3g59100.2	4e-137	NM_001054668.1	2e-151
ID_158087_Locus_40130_Contig2_No_definition_line_found	6	78.53	Bradi3g05520.2	0	NM_001052582.1	0
ID_164863_scaffold60474_Locus_42886_2_24.5_COMPLEX_No_definition_line_found	6	78.779	Bradi3g05870.1	5e-81	#N/A	#N/A
ID_131746_scaffold38051_Locus_19427_0_69.5_COMPLEX_No_definition_line_found	6	78.854	Bradi3g06460.1	0	NM_001052665.1	0
ID_152850_scaffold18108_Locus_5807_3_77.0_COMPLEX_No_definition_line_found	6	78.881	Bradi3g06700.1	0	#N/A	#N/A
ID_159910_scaffold46846_Locus_27268_3_47.1_COMPLEX_No_definition_line_found	6	78.889	Bradi3g06120.1	0	NM_001052632.1	0
ID_163826_Locus_104525_Contig1_No_definition_line_found	6	78.915	Bradi3g06220.1	0	NM_001052643.2	0
ID_155548_scaffold86213_Locus_90940_2_52.0_COMPLEX_No_definition_line_found	6	78.94	Bradi3g06180.1	0	NM_001052637.1	0
ID_157314_Locus_58036_Contig1_No_definition_line_found	6	78.978	Bradi3g05760.1	0	NM_001052606.1	0
ID_155331_scaffold109841_Locus_197112_1_65.3_FORK_No_definition_line_found	6	79.177	Bradi3g59360.1	4e-134	NM_001054646.1	6e-24
ID_130354_C1411348_60.0_No_definition_line_found	6	79.325	Bradi3g06010.1	0	NM_001052625.1	3e-178
ID_163824_scaffold107810_Locus_181695_2_51.0_COMPLEX_No_definition_line_found	6	79.361	Bradi3g44990.4	0	NM_001059283.1	0
ID_147615_C1445254_47.0_No_definition_line_found	6	79.489	Bradi3g06480.1	0	NM_001052667.1	0
ID_154544_scaffold44795_Locus_25263_0_59.2_BUBBLE_No_definition_line_found	6	79.564	Bradi3g08430.1	0	NM_001052871.1	0
ID_154013_Locus_23716_Contig1_No_definition_line_found	6	79.607	Bradi3g58750.1	0	NM_001054691.1	1e-129
ID_139953_scaffold59875_Locus_42172_1_57.3_COMPLEX_No_definition_line_found	6	79.653	Bradi3g09850.1	5e-161	NM_001053036.1	5e-107
ID_152848_Locus_27348_Contig1_No_definition_line_found	6	79.785	Bradi3g21190.1	1e-113	#N/A	#N/A
ID_150525_Locus_2156_Contig1_No_definition_line_found	6	79.897	Bradi3g07060.2	2e-177	NM_001052721.1	1e-169
ID_148672_Locus_6900_Contig1_No_definition_line_found	6	80.001	Bradi3g45590.1	0	NM_001053638.1	4e-159
ID_161680_Locus_8312_Contig1_No_definition_line_found	6	80.077	Bradi3g07050.1	0	NM_001052720.1	0
ID_163693_C1458805_73.0_No_definition_line_found	6	80.203	Bradi3g45910.2	0	NM_001053675.1	0
ID_69144_C1189142_82.0_No_definition_line_found	6	80.28	Bradi3g07190.1	4e-157	NM_001052735.2	9e-90
ID_165837_Locus_4726_Contig1_No_definition_line_found	6	80.294	Bradi3g08640.1	0	NM_001052887.2	0
ID_161350_Locus_119103_Contig1_No_definition_line_found	6	80.339	Bradi3g45870.3	0	#N/A	#N/A
ID_152200_Locus_42985_Contig1_No_definition_line_found	6	80.499	Bradi3g45820.1	0	NM_001053666.1	0
ID_151630_scaffold24527_Locus_9419_2_57.3_COMPLEX_No_definition_line_found	6	80.574	Bradi3g49870.1	3e-66	NM_001054077.1	1e-50
ID_154970_C1452696_58.0_No_definition_line_found	6	80.625	Bradi3g45130.1	0	NM_001053584.1	0
ID_149678_scaffold98958_Locus_133184_0_85.5_COMPLEX_No_definition_line_found	6	80.632	Bradi3g07700.1	0	NM_001052783.1	0
ID_158909_scaffold104266_Locus_159225_0_80.6_LINEAR_No_definition_line_found	6	80.698	Bradi3g44350.2	0	NM_001053493.1	0
ID_163358_Locus_11627_Contig1_No_definition_line_found	6	80.706	Bradi3g07930.1	0	NM_001052799.1	0
ID_135957_C1424948_58.0_No_definition_line_found	6	80.71	Bradi3g09870.1	0	NM_001053038.1	4e-123
ID_157360_scaffold61008_Locus_43673_0_62.1_LINEAR_No_definition_line_found	6	80.715	Bradi3g10210.4	0	NM_001053073.1	0
ID_129693_Locus_55719_Contig1_No_definition_line_found	6	80.72	#N/A	#N/A	NM_001052657.1	7e-60
ID_162718_Locus_33336_Contig1_No_definition_line_found	6	80.731	Bradi3g09000.1	0	#N/A	#N/A
ID_148033_scaffold109627_Locus_195022_0_75.6_LINEAR_No_definition_line_found	6	80.737	Bradi3g43900.1	0	NM_001053447.1	0
ID_162276_scaffold74736_Locus_65464_1_61.3_COMPLEX_No_definition_line_found	6	80.752	Bradi1g74660.1	0	NM_001048268.2	0
ID_148835_scaffold52740_Locus_33473_1_76.0_COMPLEX_No_definition_line_found	6	80.755	Bradi3g08290.1	0	NM_001064437.1	0
ID_158107_Locus_24670_Contig1_No_definition_line_found	6	80.758	Bradi3g10400.1	0	NM_001053103.1	0
ID_154574_scaffold75728_Locus_67280_0_52.7_COMPLEX_No_definition_line_found	6	80.781	Bradi3g45040.2	0	NM_001186080.1	0
ID_163149_Locus_1172_Contig1_No_definition_line_found	6	80.819	Bradi3g45880.1	0	NM_001053672.1	0
ID_107445_C1339425_85.0_No_definition_line_found	6	80.821	Bradi3g08380.1	0	#N/A	#N/A
ID_161659_Locus_62502_Contig1_No_definition_line_found	6	80.842	Bradi3g07640.6	0	NM_001052777.1	7e-179
ID_161491_scaffold32575_Locus_15194_4_64.1_COMPLEX_No_definition_line_found	6	80.854	Bradi3g07910.2	0	NM_001052797.1	0
ID_164721_Locus_30669_Contig1_No_definition_line_found	6	80.862	Bradi3g08410.1	0	#N/A	#N/A
ID_138890_scaffold67871_Locus_53887_1_70.5_COMPLEX_No_definition_line_found	6	80.896	Bradi3g09820.1	0	NM_001053034.1	0
ID_161753_scaffold9177_Locus_2604_2_62.7_COMPLEX_No_definition_line_found	6	80.903	Bradi3g45900.1	0	NM_001053674.1	2e-150
ID_145007_Locus_39961_Contig1_No_definition_line_found	6	80.973	Bradi3g10690.1	0	NM_001053231.1	0
ID_157830_scaffold34229_Locus_16330_3_51.9_COMPLEX_No_definition_line_found	6	81.078	Bradi3g09890.1	0	NM_001053040.1	0
ID_159084_Locus_7639_Contig1_No_definition_line_found	6	81.164	Bradi3g58320.1	0	NM_001054718.1	0
ID_158676_scaffold72866_Locus_62190_4_56.6_COMPLEX_No_definition_line_found	6	81.2	Bradi3g07130.1	0	NM_001052730.1	0
ID_154743_C1452496_70.0_No_definition_line_found	6	81.243	Bradi2g03480.1	0	NM_001048296.1	0
ID_166361_scaffold12366_Locus_3598_1_73.8_COMPLEX_No_definition_line_found	6	81.339	Bradi3g05780.5	0	NM_001052608.1	0
ID_121876_C1387428_77.0_No_definition_line_found	6	81.349	Bradi3g06080.3	0	NM_001052630.1	0
ID_165926_Locus_8395_Contig1_No_definition_line_found	6	81.384	Bradi3g58710.1	4e-167	NM_001054697.1	5e-102
ID_167320_scaffold13942_Locus_4176_0_44.6_COMPLEX_No_definition_line_found	6	81.57	Bradi3g07830.1	0	NM_001187954.1	0
ID_141703_scaffold57267_Locus_38557_0_86.3_LINEAR_No_definition_line_found	6	81.646	Bradi3g58300.1	0	#N/A	#N/A
ID_131757_C1414840_53.0_No_definition_line_found	6	81.78	Bradi3g05690.1	2e-145	NM_001052598.1	2e-109
ID_143475_Locus_16651_Contig1_No_definition_line_found	6	81.853	Bradi3g05490.1	0	NM_001185897.1	0
ID_160387_scaffold29632_Locus_12958_0_83.6_COMPLEX_No_definition_line_found	6	81.967	Bradi3g58580.1	0	NM_001054711.1	0
ID_158514_Locus_62814_Contig1_No_definition_line_found	6	82.265	Bradi3g46530.1	0	NM_001053730.1	0
ID_158682_Locus_25615_Contig1_No_definition_line_found	6	82.404	Bradi3g50180.1	0	NM_001059977.1	2e-120
ID_157907_Locus_22825_Contig1_No_definition_line_found	6	82.479	Bradi3g47880.2	0	NM_001053878.1	0
ID_165804_Locus_1543_Contig1_No_definition_line_found	6	82.496	Bradi3g58170.1	0	NM_001054731.1	9e-115
ID_156516_C1454108_58.0_No_definition_line_found	6	82.543	Bradi3g50110.1	0	NM_001054098.1	0
ID_167714_Locus_12452_Contig1_No_definition_line_found	6	82.565	Bradi3g47990.3	0	NM_001053890.1	0
ID_162752_C1458343_54.0_No_definition_line_found	6	82.675	Bradi3g47580.1	0	NM_001053837.1	0
ID_157375_scaffold1176_Locus_320_4_61.3_COMPLEX_No_definition_line_found	6	82.734	Bradi2g03740.2	0	NM_001048275.2	0
ID_149427_scaffold102031_Locus_147434_1_48.5_BUBBLE_No_definition_line_found	6	82.744	Bradi3g46810.3	1e-88	NM_001053754.1	1e-75
ID_141326_scaffold108251_Locus_184500_0_63.9_LINEAR_No_definition_line_found	6	82.773	Bradi3g46080.1	0	NM_001053689.1	0
ID_156765_scaffold29575_Locus_12918_4_57.8_COMPLEX_No_definition_line_found	6	82.863	Bradi3g47730.2	6e-143	NM_001073270.1	4e-101
ID_144886_Locus_2287_Contig1_No_definition_line_found	6	83.055	Bradi3g47930.1	0	#N/A	#N/A
ID_162593_Locus_1876_Contig1_No_definition_line_found	6	83.153	Bradi3g49420.3	0	NM_001054034.1	4e-122
ID_166908_Locus_38109_Contig1_No_definition_line_found	6	83.155	Bradi3g48430.2	1e-93	#N/A	#N/A
ID_144745_Locus_9222_Contig1_No_definition_line_found	6	83.212	Bradi3g47920.1	0	NM_001071029.1	0
ID_156038_scaffold23034_Locus_8538_0_48.5_COMPLEX_No_definition_line_found	6	83.26	Bradi3g58240.1	0	NM_001054725.1	2e-168
ID_159568_Locus_617_Contig1_No_definition_line_found	6	83.366	Bradi3g49230.1	0	NM_001054014.1	0
ID_161981_Locus_53278_Contig1_No_definition_line_found	6	83.374	Bradi3g48580.3	0	NM_001053950.1	4e-22
ID_150103_Locus_48805_Contig1_No_definition_line_found	6	83.624	Bradi3g48240.1	0	NM_001053907.1	0
ID_139529_scaffold19746_Locus_6636_0_47.5_FORK_No_definition_line_found	6	83.722	Bradi3g48000.3	2e-110	#N/A	#N/A
ID_90406_C1275494_83.0_No_definition_line_found	6	83.741	Bradi3g47960.2	1e-143	#N/A	#N/A
ID_152530_scaffold37559_Locus_18987_3_81.6_COMPLEX_No_definition_line_found	6	83.895	Bradi3g48880.1	0	NM_001053983.1	0
ID_145257_scaffold5563_Locus_1548_3_76.4_COMPLEX_No_definition_line_found	6	84.061	Bradi3g48020.1	0	NM_001053893.1	1e-20
ID_157799_scaffold51735_Locus_32289_0_54.7_COMPLEX_No_definition_line_found	6	84.207	Bradi3g49070.1	0	NM_001053998.1	0
ID_143876_Locus_17404_Contig1_No_definition_line_found	6	84.483	Bradi3g58140.1	0	NM_001054734.1	7e-171
ID_165900_scaffold45378_Locus_25819_4_74.0_COMPLEX_No_definition_line_found	6	84.508	Bradi3g49740.3	0	NM_001054063.1	0
ID_137395_C1428092_67.0_No_definition_line_found	6	84.691	Bradi3g46800.2	0	NM_001053753.1	0
ID_164848_Locus_16964_Contig1_No_definition_line_found	6	85.119	Bradi3g50590.1	0	NM_001054158.2	1e-28
ID_144162_Locus_14136_Contig1_No_definition_line_found	6	85.777	Bradi3g57700.1	0	NM_001054786.1	0
ID_163562_scaffold44254_Locus_24741_2_65.8_COMPLEX_No_definition_line_found	6	86.034	Bradi3g48630.1	0	NM_001053953.1	0
ID_137950_Locus_23703_Contig1_No_definition_line_found	6	86.449	Bradi3g57970.1	7e-105	NM_001054759.1	7e-86
ID_127135_scaffold35823_Locus_17539_4_61.5_COMPLEX_No_definition_line_found	6	86.889	Bradi3g58000.1	1e-71	#N/A	#N/A
ID_107795_C1340697_78.0_No_definition_line_found	6	86.919	Bradi3g08420.1	0	NM_001052870.1	0
ID_137967_scaffold72208_Locus_61056_0_65.8_COMPLEX_No_definition_line_found	6	87.118	Bradi3g57820.2	0	NM_001054774.1	0
ID_146133_scaffold77663_Locus_71192_0_63.3_COMPLEX_No_definition_line_found	6	87.406	Bradi3g57870.1	0	NM_001054768.1	0
ID_129647_scaffold83192_Locus_83485_0_58.6_LINEAR_No_definition_line_found	6	87.547	Bradi5g15570.3	2e-153	NM_001059845.1	2e-165
ID_142479_scaffold36626_Locus_18169_0_75.2_COMPLEX_No_definition_line_found	6	88.332	Bradi3g05640.1	0	#N/A	#N/A
ID_145139_C1441860_39.0_No_definition_line_found	6	88.548	Bradi3g57530.1	3e-179	NM_001054801.1	3e-159
ID_122675_scaffold58417_Locus_40080_0_77.5_COMPLEX_No_definition_line_found	6	89.276	Bradi3g05150.1	6e-179	NM_001052551.1	2e-154
ID_146854_scaffold15398_Locus_4720_3_47.1_COMPLEX_No_definition_line_found	6	89.361	Bradi3g57520.2	0	NM_001054802.1	0
ID_137784_Locus_22684_Contig1_No_definition_line_found	6	90.341	Bradi3g50470.3	0	NM_001054147.1	0
ID_160920_scaffold99054_Locus_133558_2_61.1_COMPLEX_No_definition_line_found	6	90.973	Bradi3g04630.1	0	NM_001052509.1	0
ID_156295_Locus_5084_Contig1_No_definition_line_found	6	91.795	Bradi3g49400.1	0	#N/A	#N/A
ID_157798_scaffold16935_Locus_5303_1_62.2_COMPLEX_No_definition_line_found	6	92.139	Bradi3g54940.1	5e-134	NM_001054996.2	8e-78
ID_164696_scaffold33714_Locus_15987_3_57.6_COMPLEX_No_definition_line_found	6	92.191	Bradi4g16260.2	0	NM_001074847.1	1e-48
ID_162931_scaffold65984_Locus_50925_1_57.1_COMPLEX_No_definition_line_found	6	93.056	Bradi3g26780.4	0	NM_001071137.1	0
ID_165290_Locus_52_Contig1_No_definition_line_found	6	93.634	Bradi1g30610.1	0	NM_001188000.1	0
ID_162906_Locus_42330_Contig1_No_definition_line_found	6	93.892	Bradi3g55220.1	0	NM_001055038.1	0
ID_155274_Locus_3025_Contig1_No_definition_line_found	6	93.969	Bradi3g55030.1	0	NM_001055020.1	0
ID_164597_Locus_7345_Contig1_No_definition_line_found	6	94.281	Bradi3g55320.1	0	#N/A	#N/A
ID_148574_scaffold3709_Locus_1020_4_77.3_COMPLEX_No_definition_line_found	6	94.578	Bradi3g05220.1	0	NM_001052555.1	0
ID_160894_Locus_31997_Contig1_No_definition_line_found	6	95.09	Bradi3g54720.1	0	NM_001059972.2	2e-44
ID_132373_Locus_60422_Contig1_No_definition_line_found	6	95.349	Bradi1g48060.1	2e-70	NM_001063476.2	3e-74
ID_154906_Locus_4853_Contig1_No_definition_line_found	6	95.391	Bradi3g56030.1	0	NM_001055100.1	0
ID_162615_Locus_21313_Contig1_No_definition_line_found	6	95.755	Bradi3g54740.1	0	#N/A	#N/A
ID_142575_Locus_84945_Contig1_No_definition_line_found	6	96.229	Bradi3g04410.1	3e-134	NM_001064955.1	1e-59
ID_151972_Locus_3417_Contig1_No_definition_line_found	6	97.408	Bradi3g50540.4	0	NM_001186171.1	1e-84
ID_152208_scaffold110372_Locus_202687_0_58.7_FORK_No_definition_line_found	6	97.674	Bradi3g54550.1	0	NM_001054969.1	0
ID_161496_scaffold94529_Locus_116133_1_59.1_COMPLEX_No_definition_line_found	6	98.48	Bradi3g04390.2	0	#N/A	#N/A
ID_73315_scaffold75000_Locus_65890_0_50.0_LINEAR_No_definition_line_found	6	99.693	Bradi1g32460.1	1e-42	NM_001064913.1	2e-47
ID_160922_scaffold62951_Locus_46515_0_61.3_COMPLEX_No_definition_line_found	6	100.73	Bradi3g04040.1	0	NM_001052439.2	0
ID_155955_Locus_22331_Contig1_No_definition_line_found	6	100.859	Bradi3g56040.1	0	NM_001055098.1	0
ID_162429_scaffold33244_Locus_15683_1_73.0_COMPLEX_No_definition_line_found	6	102.216	Bradi3g56080.3	0	NM_001055094.1	6e-180
ID_164900_Locus_29169_Contig1_No_definition_line_found	6	102.365	Bradi3g56070.1	0	NM_001055095.1	0
ID_151884_scaffold7506_Locus_2102_2_71.9_COMPLEX_No_definition_line_found	6	102.437	Bradi3g08910.1	0	NM_001052908.1	0
ID_160666_scaffold41344_Locus_22357_3_66.2_COMPLEX_No_definition_line_found	6	106.267	Bradi3g56740.3	0	NM_001055126.1	0
ID_158888_Locus_20651_Contig1_No_definition_line_found	6	107.4	Bradi3g60550.1	0	NM_001055147.1	0
ID_151089_scaffold15767_Locus_4847_1_70.1_COMPLEX_No_definition_line_found	6	107.979	Bradi3g56730.1	0	NM_001055127.1	0
ID_157624_Locus_40676_Contig1_No_definition_line_found	6	108.031	Bradi3g60620.1	0	#N/A	#N/A
ID_140968_scaffold83418_Locus_83951_3_47.2_COMPLEX_No_definition_line_found	6	111.217	#N/A	#N/A	NM_001057489.1	2e-56
ID_149131_scaffold30482_Locus_13678_0_77.1_COMPLEX_No_definition_line_found	6	111.895	Bradi3g60590.1	0	NM_001057041.1	0
ID_140399_scaffold36609_Locus_18158_0_52.6_COMPLEX_No_definition_line_found	6	115.82	Bradi3g03130.2	0	#N/A	#N/A
ID_144906_Locus_63358_Contig1_No_definition_line_found	6	116.563	Bradi3g03260.1	0	NM_001052362.1	0
ID_159731_scaffold15342_Locus_4703_3_64.2_COMPLEX_No_definition_line_found	6	117.232	Bradi3g03020.1	0	NM_001052336.1	0
ID_157865_scaffold102916_Locus_152003_0_58.4_FORK_No_definition_line_found	6	117.895	Bradi3g03120.1	0	NM_001052352.1	0
ID_158982_Locus_40279_Contig1_No_definition_line_found	6	117.991	Bradi2g16740.2	0	NM_001074255.2	1e-175
ID_139148_scaffold32598_Locus_15219_1_59.3_COMPLEX_No_definition_line_found	6	119.316	Bradi3g03040.1	0	NM_001052343.1	0
ID_159380_Locus_45819_Contig1_No_definition_line_found	6	122.454	Bradi3g03190.1	0	NM_001048322.1	0
ID_148551_Locus_9760_Contig1_No_definition_line_found	6	135.525	Bradi2g01430.3	0	NM_001059227.1	0
ID_162408_C1458155_49.0_No_definition_line_found	7	0	Bradi4g10610.1	8e-118	NM_001063365.1	4e-67
ID_144324_Locus_28107_Contig1_No_definition_line_found	7	0	Bradi1g51720.1	0	NM_001063127.1	0
ID_164017_scaffold85821_Locus_89869_1_63.1_COMPLEX_No_definition_line_found	7	2.057	Bradi1g52320.1	0	NM_001063077.1	0
ID_154633_Locus_6835_Contig1_No_definition_line_found	7	3.378	Bradi1g51890.1	0	NM_001069675.1	0
ID_159316_scaffold14118_Locus_4238_4_30.5_COMPLEX_No_definition_line_found	7	4.852	Bradi1g51790.1	0	NM_001063115.1	0
ID_166039_scaffold36654_Locus_18192_2_57.6_COMPLEX_No_definition_line_found	7	5.293	Bradi1g52170.2	0	NM_001063082.1	0
ID_159520_scaffold282_Locus_74_2_63.3_COMPLEX_No_definition_line_found	7	5.572	Bradi1g51940.2	0	NM_001063111.1	0
ID_167704_scaffold98182_Locus_129921_2_57.0_COMPLEX_No_definition_line_found	7	6.925	Bradi1g51760.1	0	NM_001063131.1	0
ID_164697_scaffold4432_Locus_1229_0_60.8_COMPLEX_No_definition_line_found	7	7.976	Bradi1g50230.1	0	NM_001063120.1	0
ID_166839_Locus_31472_Contig1_No_definition_line_found	7	8.482	Bradi1g17900.2	0	NM_001052338.1	0
ID_157833_Locus_10375_Contig1_No_definition_line_found	7	8.484	Bradi1g50590.1	0	NM_001063152.1	0
ID_156780_scaffold43263_Locus_23898_0_66.9_COMPLEX_No_definition_line_found	7	9.54	Bradi1g50270.1	0	NM_001063136.1	0
ID_122018_scaffold46266_Locus_26713_1_71.1_FORK_No_definition_line_found	7	11.657	Bradi1g49700.1	8e-58	NM_001060680.1	1e-81
ID_160355_scaffold109719_Locus_195844_0_59.2_LINEAR_No_definition_line_found	7	12.423	Bradi1g49660.1	0	NM_001063207.1	0
ID_162126_Locus_1317_Contig1_No_definition_line_found	7	15.329	Bradi1g50070.1	0	NM_001063230.1	0
ID_142884_scaffold19174_Locus_6353_2_48.9_COMPLEX_No_definition_line_found	7	19.084	#N/A	#N/A	NM_001063719.1	7e-37
ID_167440_Locus_27953_Contig1_No_definition_line_found	7	19.235	Bradi1g29250.1	0	#N/A	#N/A
ID_157119_scaffold70389_Locus_58012_0_65.2_LINEAR_No_definition_line_found	7	19.494	Bradi1g29900.1	0	NM_001065160.1	0
ID_150120_scaffold100275_Locus_138750_0_40.7_FORK_No_definition_line_found	7	19.696	#N/A	#N/A	NM_001063639.1	7e-127
ID_145533_C1442492_60.0_No_definition_line_found	7	19.863	Bradi1g46150.1	0	NM_001054773.1	4e-149
ID_159033_scaffold8111_Locus_2278_0_83.2_COMPLEX_No_definition_line_found	7	20.089	Bradi1g45890.1	0	NM_001063672.1	0
ID_134912_C1422552_56.0_No_definition_line_found	7	20.336	Bradi1g46140.1	4e-137	NM_001063647.1	0
ID_158387_scaffold71750_Locus_60363_3_78.1_COMPLEX_No_definition_line_found	7	20.38	Bradi1g65740.1	0	NM_001063673.1	0
ID_159365_Locus_25593_Contig1_No_definition_line_found	7	23.928	Bradi3g27850.1	0	NM_001189258.1	0
ID_151164_Locus_12657_Contig1_No_definition_line_found	7	26.32	Bradi2g03750.1	0	#N/A	#N/A
ID_167304_scaffold35559_Locus_17337_2_25.6_COMPLEX_No_definition_line_found	7	26.742	Bradi1g45010.1	0	NM_001063763.1	0
ID_155186_Locus_3314_Contig1_No_definition_line_found	7	27.083	Bradi1g45800.1	0	NM_001063683.1	0
ID_148573_scaffold11201_Locus_3226_3_67.9_COMPLEX_No_definition_line_found	7	27.13	Bradi1g30200.1	0	NM_001065132.1	0
ID_144379_scaffold20161_Locus_6874_4_50.3_COMPLEX_No_definition_line_found	7	27.707	Bradi1g45080.1	0	NM_001063756.1	0
ID_131536_scaffold46478_Locus_26918_1_58.2_COMPLEX_No_definition_line_found	7	30.416	Bradi1g44730.1	0	NM_001063790.1	5e-176
ID_145890_scaffold106090_Locus_170299_0_59.6_FORK_No_definition_line_found	7	30.624	Bradi1g32750.1	1e-158	NM_001064905.2	7e-42
ID_149216_Locus_22601_Contig1_No_definition_line_found	7	31.404	Bradi1g45030.1	0	NM_001063761.2	0
ID_149924_C1447936_58.0_No_definition_line_found	7	34.147	Bradi1g42780.1	0	NM_001064014.1	0
ID_121819_C1387294_55.0_No_definition_line_found	7	37.492	Bradi0007s00210.1	7e-128	#N/A	#N/A
ID_157770_Locus_41901_Contig1_No_definition_line_found	7	40.132	Bradi1g31260.1	0	NM_001064785.1	0
ID_127627_scaffold24060_Locus_9157_3_42.8_COMPLEX_No_definition_line_found	7	40.686	Bradi4g05730.1	2e-158	NM_001073471.1	2e-110
ID_152199_Locus_2708_Contig1_No_definition_line_found	7	42.745	Bradi3g39520.1	0	NM_001068689.1	0
ID_158048_Locus_71343_Contig1_No_definition_line_found	7	42.802	Bradi3g39350.1	0	NM_001068682.1	0
ID_23644_C867239_63.0_No_definition_line_found	7	43.704	Bradi1g32830.1	7e-83	#N/A	#N/A
ID_143494_scaffold46932_Locus_27340_0_53.8_COMPLEX_No_definition_line_found	7	44.115	Bradi3g40190.4	6e-151	NM_001068754.1	1e-109
ID_163176_Locus_13952_Contig1_No_definition_line_found	7	44.377	Bradi2g03700.4	0	NM_001048278.1	0
ID_159167_Locus_2848_Contig1_No_definition_line_found	7	44.745	Bradi1g33330.1	0	#N/A	#N/A
ID_162391_Locus_18242_Contig1_No_definition_line_found	7	46.042	Bradi3g39790.1	0	NM_001068708.1	3e-143
ID_109481_C1346627_63.0_No_definition_line_found	7	46.463	Bradi3g41600.5	7e-157	#N/A	#N/A
ID_155780_Locus_32080_Contig1_No_definition_line_found	7	46.631	Bradi1g33970.1	0	NM_001188050.1	0
ID_167637_Locus_21937_Contig1_No_definition_line_found	7	47.286	Bradi1g70060.1	0	NM_001055897.1	0
ID_161509_scaffold60930_Locus_43559_0_61.7_COMPLEX_No_definition_line_found	7	47.508	Bradi1g33350.1	0	NM_001064952.1	0
ID_138435_scaffold36211_Locus_17784_1_75.2_COMPLEX_No_definition_line_found	7	47.795	Bradi1g33340.1	0	NM_001069193.1	0
ID_160341_Locus_70969_Contig1_No_definition_line_found	7	48.041	Bradi1g36350.2	0	#N/A	#N/A
ID_152006_Locus_16399_Contig1_No_definition_line_found	7	48.673	Bradi3g40310.1	0	NM_001068817.1	0
ID_154474_Locus_52205_Contig1_No_definition_line_found	7	48.872	Bradi3g41310.1	2e-107	#N/A	#N/A
ID_132431_scaffold60509_Locus_42939_3_66.6_COMPLEX_No_definition_line_found	7	49.236	Bradi3g40790.1	0	#N/A	#N/A
ID_140869_scaffold22851_Locus_8426_0_48.0_COMPLEX_No_definition_line_found	7	49.396	Bradi1g34760.1	2e-110	NM_001065071.1	9e-110
ID_165155_scaffold42758_Locus_23508_2_61.9_COMPLEX_No_definition_line_found	7	50.409	Bradi3g41490.4	0	NM_001068896.1	0
ID_157064_scaffold62523_Locus_45822_2_55.3_COMPLEX_No_definition_line_found	7	50.523	Bradi3g41530.2	6e-168	NM_001068902.1	5e-115
ID_147226_scaffold64288_Locus_48420_0_50.8_COMPLEX_No_definition_line_found	7	51.743	Bradi1g36490.1	2e-161	NM_001064560.2	3e-110
ID_24486_C575334_75.0_No_definition_line_found	7	51.81	Bradi3g41600.5	2e-56	#N/A	#N/A
ID_144680_Locus_47316_Contig1_No_definition_line_found	7	51.995	Bradi3g42160.1	0	NM_001068961.1	0
ID_136029_Locus_52524_Contig1_No_definition_line_found	7	52.923	Bradi3g36970.1	0	NM_001068436.1	0
ID_167061_Locus_23772_Contig1_No_definition_line_found	7	53.458	Bradi3g42150.1	5e-177	NM_001068960.1	1e-133
ID_165384_Locus_17873_Contig1_No_definition_line_found	7	54.199	Bradi3g40800.1	0	NM_001068820.1	0
ID_164374_Locus_111655_Contig1_No_definition_line_found	7	54.43	Bradi3g14480.1	0	NM_001067479.1	5e-146
ID_116567_C1370788_84.0_No_definition_line_found	7	54.675	Bradi3g36930.1	0	NM_001068440.1	0
ID_167023_scaffold88598_Locus_97243_1_62.9_BUBBLE_No_definition_line_found	7	54.905	Bradi3g13180.1	0	NM_001067315.1	0
ID_129224_C1408310_54.0_No_definition_line_found	7	55.053	Bradi1g41830.3	0	NM_001064155.1	1e-106
ID_167908_Locus_4285_Contig1_No_definition_line_found	7	55.657	Bradi3g42670.1	0	NM_001069010.1	0
ID_156413_scaffold72480_Locus_61495_0_74.1_COMPLEX_No_definition_line_found	7	55.995	Bradi4g05710.1	0	NM_001073472.1	0
ID_162865_scaffold56412_Locus_37539_2_54.3_COMPLEX_No_definition_line_found	7	56.086	Bradi3g37130.3	4e-131	NM_001068412.1	4e-97
ID_167594_Locus_15258_Contig1_No_definition_line_found	7	56.516	Bradi3g12900.1	0	NM_001067288.1	0
ID_167891_scaffold9434_Locus_2683_1_50.3_COMPLEX_No_definition_line_found	7	56.586	Bradi3g38490.1	4e-174	#N/A	#N/A
ID_156964_Locus_55467_Contig1_No_definition_line_found	7	56.713	Bradi3g36150.4	0	NM_001068368.1	0
ID_136954_scaffold82237_Locus_81098_1_52.4_BUBBLE_No_definition_line_found	7	57.042	Bradi3g14630.1	4e-37	NM_001067498.1	5e-62
ID_153460_C1451460_74.0_No_definition_line_found	7	57.284	Bradi3g19640.1	0	NM_001067968.1	1e-140
ID_137227_scaffold86639_Locus_92070_0_89.8_COMPLEX_No_definition_line_found	7	57.285	Bradi3g16690.1	0	NM_001067553.1	2e-37
ID_166239_Locus_3554_Contig1_No_definition_line_found	7	57.286	Bradi3g36920.1	0	NM_001068441.1	0
ID_141058_scaffold36695_Locus_18218_0_80.6_COMPLEX_No_definition_line_found	7	57.29	Bradi3g37590.1	0	NM_001068498.1	0
ID_134583_Locus_98439_Contig1_No_definition_line_found	7	57.314	Bradi3g19120.2	0	NM_001067917.1	2e-180
ID_141376_Locus_24555_Contig1_No_definition_line_found	7	57.315	Bradi3g19810.1	0	NM_001067981.1	0
ID_156148_Locus_70317_Contig1_No_definition_line_found	7	57.329	Bradi3g13000.1	0	NM_001067301.1	0
ID_166489_scaffold15792_Locus_4854_4_37.6_COMPLEX_No_definition_line_found	7	57.354	Bradi3g34820.1	0	NM_001068245.1	0
ID_121747_C1387102_54.0_No_definition_line_found	7	57.369	Bradi3g16290.1	7e-133	NM_001067586.1	4e-71
ID_153485_scaffold107032_Locus_176295_0_51.3_LINEAR_No_definition_line_found	7	57.375	Bradi3g13250.1	0	NM_001067330.1	0
ID_166894_scaffold88529_Locus_97066_1_22.1_COMPLEX_No_definition_line_found	7	57.381	Bradi3g17010.1	0	NM_001050645.1	5e-18
ID_162556_scaffold46189_Locus_26646_1_78.9_COMPLEX_No_definition_line_found	7	57.381	Bradi3g14190.1	0	NM_001067440.1	0
ID_167390_Locus_773_Contig1_No_definition_line_found	7	57.383	Bradi3g16660.1	0	NM_001061205.2	0
ID_133276_scaffold44728_Locus_25205_1_72.3_COMPLEX_No_definition_line_found	7	57.394	Bradi3g38390.1	0	NM_001068585.1	1e-162
ID_156737_scaffold44185_Locus_24687_4_35.6_COMPLEX_No_definition_line_found	7	57.41	Bradi3g35900.1	0	#N/A	#N/A
ID_153091_scaffold102945_Locus_152125_1_61.0_COMPLEX_No_definition_line_found	7	57.413	Bradi3g16410.2	0	NM_001067576.1	8e-132
ID_141792_Locus_77899_Contig1_No_definition_line_found	7	57.417	Bradi4g05690.1	0	NM_001073473.1	0
ID_148460_Locus_25459_Contig1_No_definition_line_found	7	57.422	Bradi3g60820.3	0	NM_001055166.1	0
ID_123951_scaffold54593_Locus_35620_0_66.7_COMPLEX_No_definition_line_found	7	57.424	Bradi3g13580.1	0	NM_001067369.1	3e-163
ID_140602_Locus_57912_Contig1_No_definition_line_found	7	57.433	Bradi3g13980.2	0	NM_001067411.1	0
ID_164827_scaffold1020_Locus_269_4_87.5_COMPLEX_No_definition_line_found	7	57.436	Bradi4g16040.1	0	NM_001074655.1	0
ID_160710_scaffold12620_Locus_3683_1_79.8_COMPLEX_No_definition_line_found	7	57.436	Bradi1g29340.1	0	#N/A	#N/A
ID_145429_Locus_3613_Contig1_No_definition_line_found	7	57.478	Bradi3g36200.3	4e-64	#N/A	#N/A
ID_157536_scaffold61563_Locus_44456_0_29.0_COMPLEX_No_definition_line_found	7	57.544	Bradi3g36950.1	0	NM_001054922.1	8e-93
ID_156350_Locus_17596_Contig1_No_definition_line_found	7	57.545	Bradi3g38530.1	2e-28	#N/A	#N/A
ID_159986_Locus_24206_Contig1_No_definition_line_found	7	57.574	Bradi3g51350.1	0	NM_001054211.1	0
ID_159041_scaffold110451_Locus_203515_0_56.0_LINEAR_No_definition_line_found	7	57.626	Bradi3g37140.1	0	NM_001068413.1	0
ID_137974_Locus_19985_Contig1_No_definition_line_found	7	57.675	Bradi3g15930.5	0	#N/A	#N/A
ID_147492_Locus_13770_Contig1_No_definition_line_found	7	57.683	Bradi3g16450.1	0	NM_001067571.1	0
ID_151594_scaffold17824_Locus_5685_2_70.9_COMPLEX_No_definition_line_found	7	57.686	Bradi3g37570.1	0	NM_001068496.1	0
ID_165079_scaffold97679_Locus_127873_1_51.1_BUBBLE_No_definition_line_found	7	57.69	Bradi3g38790.1	0	NM_001068628.1	5e-176
ID_138181_Locus_66042_Contig1_No_definition_line_found	7	57.798	Bradi3g36240.1	3e-163	NM_001068374.1	2e-180
ID_148278_Locus_50091_Contig1_No_definition_line_found	7	57.86	Bradi3g17920.1	0	NM_001071194.1	0
ID_133893_scaffold36555_Locus_18101_0_55.4_COMPLEX_No_definition_line_found	7	58.104	Bradi1g53100.4	0	#N/A	#N/A
ID_152119_scaffold89912_Locus_100895_1_54.7_BUBBLE_No_definition_line_found	7	58.303	Bradi1g37480.1	2e-176	NM_001064452.1	7e-33
ID_158100_scaffold14390_Locus_4350_2_69.1_COMPLEX_No_definition_line_found	7	58.41	Bradi3g22340.1	0	NM_001068137.1	0
ID_142083_Locus_164916_Contig1_No_definition_line_found	7	58.415	Bradi1g41980.1	0	NM_001064136.1	0
ID_157063_scaffold28715_Locus_12275_0_66.9_COMPLEX_No_definition_line_found	7	58.454	Bradi3g22660.1	0	NM_001064126.1	0
ID_134891_C1422542_39.0_No_definition_line_found	7	58.463	Bradi1g41790.2	2e-85	#N/A	#N/A
ID_144673_scaffold77924_Locus_71637_3_45.6_COMPLEX_No_definition_line_found	7	58.468	Bradi3g15420.1	0	NM_001067671.1	0
ID_163615_scaffold59799_Locus_42070_3_53.8_COMPLEX_No_definition_line_found	7	58.594	Bradi3g15900.1	0	NM_001067629.1	0
ID_141314_Locus_4756_Contig1_No_definition_line_found	7	58.627	Bradi3g12990.1	0	NM_001067711.1	5e-73
ID_164298_Locus_3621_Contig1_No_definition_line_found	7	58.654	Bradi3g16640.1	0	NM_001067559.1	0
ID_112157_C1355945_64.0_No_definition_line_found	7	58.658	Bradi3g44590.1	5e-94	NM_001069012.1	7e-88
ID_156378_scaffold77035_Locus_69839_3_35.1_COMPLEX_No_definition_line_found	7	58.665	Bradi3g42860.1	4e-105	NM_001069031.1	1e-56
ID_155520_scaffold40410_Locus_21506_4_71.9_COMPLEX_No_definition_line_found	7	58.673	Bradi3g42980.1	0	#N/A	#N/A
ID_129024_Locus_53829_Contig1_No_definition_line_found	7	58.697	Bradi3g42800.10	6e-164	NM_001188769.1	2e-160
ID_155279_C1452974_42.0_No_definition_line_found	7	58.804	Bradi3g39090.2	7e-157	NM_001068654.1	1e-90
ID_139913_Locus_6836_Contig1_No_definition_line_found	7	59.244	Bradi1g38340.1	0	#N/A	#N/A
ID_152788_Locus_10124_Contig1_No_definition_line_found	7	59.332	Bradi1g37990.1	0	NM_001064388.1	0
ID_166253_scaffold67283_Locus_52939_3_74.2_COMPLEX_No_definition_line_found	7	60.219	Bradi1g37780.1	0	NM_001064412.1	0
ID_129322_scaffold96535_Locus_123518_1_64.1_FORK_No_definition_line_found	7	60.274	Bradi1g38010.1	2e-164	NM_001064386.1	5e-141
ID_166442_scaffold45237_Locus_25669_2_63.3_COMPLEX_No_definition_line_found	7	60.4	Bradi1g37940.9	0	NM_001187917.1	1e-108
ID_157880_scaffold19552_Locus_6541_2_64.5_COMPLEX_No_definition_line_found	7	60.414	#N/A	#N/A	NM_001064099.1	9e-143
ID_150546_scaffold12288_Locus_3568_4_58.7_COMPLEX_No_definition_line_found	7	60.915	#N/A	#N/A	NM_001064111.1	8e-152
ID_157501_scaffold25374_Locus_9995_4_70.7_COMPLEX_No_definition_line_found	7	61.153	Bradi1g37590.1	0	NM_001064436.1	0
ID_139214_Locus_8896_Contig1_No_definition_line_found	7	61.237	Bradi1g38190.1	0	NM_001064372.1	0
ID_120086_Locus_30444_Contig1_No_definition_line_found	7	61.466	Bradi1g38630.3	4e-140	#N/A	#N/A
ID_152396_scaffold19358_Locus_6453_3_49.9_COMPLEX_No_definition_line_found	7	61.495	Bradi3g06900.1	0	NM_001068284.1	0
ID_158668_Locus_7952_Contig1_No_definition_line_found	7	62.092	Bradi1g39510.1	0	NM_001064086.1	0
ID_153759_scaffold57501_Locus_38837_3_53.0_COMPLEX_No_definition_line_found	7	62.13	Bradi1g38760.1	0	NM_001064318.1	0
ID_149981_Locus_16890_Contig1_No_definition_line_found	7	62.139	Bradi1g37790.1	0	NM_001064411.1	0
ID_161574_scaffold110665_Locus_206053_0_56.8_LINEAR_No_definition_line_found	7	62.154	Bradi1g36470.1	0	NM_001064562.1	2e-99
ID_134173_scaffold21660_Locus_7695_2_53.5_COMPLEX_No_definition_line_found	7	62.463	#N/A	#N/A	NM_001064105.1	2e-91
ID_146927_scaffold100492_Locus_139880_1_88.4_COMPLEX_No_definition_line_found	7	62.497	Bradi2g08020.1	0	NM_001053134.1	0
ID_160677_Locus_35268_Contig1_No_definition_line_found	7	62.681	Bradi1g37380.1	0	NM_001064459.1	0
ID_164860_scaffold108911_Locus_189299_0_44.9_LINEAR_No_definition_line_found	7	63.52	Bradi1g37340.1	5e-141	#N/A	#N/A
ID_147959_scaffold29077_Locus_12550_1_37.2_COMPLEX_No_definition_line_found	7	63.73	Bradi1g35040.1	2e-81	NM_001065099.1	1e-15
ID_158787_scaffold80293_Locus_76598_1_24.0_COMPLEX_No_definition_line_found	7	64.02	Bradi3g20420.1	6e-59	#N/A	#N/A
ID_162467_scaffold19650_Locus_6580_4_65.8_COMPLEX_No_definition_line_found	7	64.353	Bradi3g13520.1	0	NM_001067360.1	0
ID_119602_Locus_4690_Contig1_No_definition_line_found	7	64.41	Bradi1g36640.1	4e-130	NM_001064546.1	3e-117
ID_161254_Locus_1465_Contig1_No_definition_line_found	7	64.51	Bradi3g12880.1	0	NM_001067290.2	3e-117
ID_160621_scaffold99739_Locus_136437_1_54.0_COMPLEX_No_definition_line_found	7	64.69	Bradi3g13140.1	0	NM_001067312.1	0
ID_165982_Locus_80981_Contig1_No_definition_line_found	7	64.84	Bradi3g13080.1	0	NM_001067306.1	0
ID_153963_scaffold31634_Locus_14570_1_52.5_COMPLEX_No_definition_line_found	7	64.84	Bradi3g17200.1	0	NM_001067530.1	0
ID_110458_C1350007_58.0_No_definition_line_found	7	64.855	Bradi3g13040.4	2e-171	#N/A	#N/A
ID_121727_scaffold81258_Locus_78891_0_73.1_FORK_No_definition_line_found	7	64.857	Bradi1g36700.1	2e-143	NM_001064543.1	1e-135
ID_152008_Locus_46444_Contig1_No_definition_line_found	7	64.87	Bradi3g12940.1	0	NM_001070805.1	0
ID_150232_scaffold85009_Locus_87759_2_33.3_COMPLEX_No_definition_line_found	7	65.279	Bradi1g35370.1	1e-98	NM_001049479.1	2e-103
ID_142514_Locus_6438_Contig1_No_definition_line_found	7	65.459	Bradi3g14310.1	0	NM_001069167.1	0
ID_140734_Locus_32780_Contig1_No_definition_line_found	7	65.534	Bradi3g13910.1	4e-157	NM_001067404.1	0
ID_146611_Locus_9474_Contig1_No_definition_line_found	7	65.601	Bradi3g13340.1	0	NM_001067344.1	0
ID_154803_scaffold80413_Locus_76881_1_61.8_BUBBLE_No_definition_line_found	7	65.967	Bradi3g13450.1	0	#N/A	#N/A
ID_160524_Locus_27288_Contig1_No_definition_line_found	7	66.056	Bradi3g13420.1	0	NM_001067350.1	0
ID_104765_C1330269_45.0_No_definition_line_found	7	66.259	Bradi3g14140.2	0	NM_001067436.1	2e-178
ID_160565_scaffold1438_Locus_384_2_77.1_COMPLEX_No_definition_line_found	7	66.304	Bradi3g13330.1	0	NM_001067343.1	0
ID_151544_Locus_99777_Contig1_No_definition_line_found	7	66.349	Bradi3g14840.1	0	NM_001067514.1	0
ID_168014_Locus_718_Contig1_No_definition_line_found	7	66.41	Bradi3g13760.2	0	NM_001067390.1	0
ID_158330_Locus_33373_Contig1_No_definition_line_found	7	66.412	Bradi4g03690.1	0	NM_001185979.1	0
ID_164490_Locus_30698_Contig1_No_definition_line_found	7	66.417	Bradi3g18280.1	0	NM_001067813.1	0
ID_122006_C1387804_45.0_No_definition_line_found	7	66.42	Bradi3g14140.1	3e-112	NM_001067436.1	9e-93
ID_158116_Locus_18682_Contig1_No_definition_line_found	7	66.424	Bradi3g13610.2	0	NM_001067373.1	0
ID_158625_scaffold110637_Locus_205678_0_63.7_LINEAR_No_definition_line_found	7	66.435	Bradi3g18190.1	0	NM_001067810.1	0
ID_135996_scaffold30683_Locus_13841_3_75.1_COMPLEX_No_definition_line_found	7	66.439	Bradi0009s00210.2	0	NM_001065045.1	0
ID_158165_Locus_512_Contig1_No_definition_line_found	7	66.441	Bradi3g14090.1	0	NM_001067419.1	0
ID_150563_scaffold21452_Locus_7588_2_61.0_COMPLEX_No_definition_line_found	7	66.7	Bradi3g12690.3	0	NM_001058992.1	6e-158
ID_149311_Locus_30289_Contig1_No_definition_line_found	7	66.707	Bradi1g35760.1	3e-114	NM_001064637.1	0
ID_151109_scaffold94467_Locus_115908_0_59.2_COMPLEX_No_definition_line_found	7	67.011	Bradi3g22380.1	0	NM_001068129.1	0
ID_146101_Locus_4872_Contig1_No_definition_line_found	7	67.103	Bradi3g37060.2	9e-100	NM_001068425.1	5e-103
ID_155147_Locus_11029_Contig1_No_definition_line_found	7	67.115	Bradi3g17120.2	0	NM_001067537.1	0
ID_139046_scaffold109113_Locus_190700_0_68.9_LINEAR_No_definition_line_found	7	67.12	Bradi3g34910.1	0	NM_001068234.2	1e-123
ID_161333_Locus_56486_Contig1_No_definition_line_found	7	67.121	Bradi3g18310.1	4e-180	NM_001067816.1	8e-84
ID_164320_Locus_16233_Contig1_No_definition_line_found	7	67.123	Bradi3g15520.1	0	NM_001067661.1	0
ID_158992_scaffold87199_Locus_93477_1_49.1_COMPLEX_No_definition_line_found	7	67.157	Bradi3g37650.1	0	NM_001068510.1	0
ID_157950_scaffold105023_Locus_163650_1_54.6_BUBBLE_No_definition_line_found	7	67.158	Bradi3g14830.1	0	#N/A	#N/A
ID_156974_scaffold84709_Locus_86968_2_23.2_COMPLEX_No_definition_line_found	7	67.183	Bradi1g71660.1	2e-102	NM_001188564.1	2e-89
ID_164397_Locus_6476_Contig1_No_definition_line_found	7	67.196	Bradi5g05210.1	0	NM_001067395.2	3e-123
ID_147874_Locus_81755_Contig1_No_definition_line_found	7	67.224	Bradi3g14490.1	0	NM_001067480.1	0
ID_157781_scaffold66732_Locus_52139_1_61.7_COMPLEX_No_definition_line_found	7	67.236	Bradi3g15500.1	0	NM_001067665.1	0
ID_167329_Locus_3333_Contig1_No_definition_line_found	7	67.237	Bradi3g36440.1	0	NM_001068387.1	0
ID_142319_scaffold2756_Locus_752_4_57.3_COMPLEX_No_definition_line_found	7	67.26	Bradi4g25890.1	0	NM_001067581.1	0
ID_151955_scaffold110739_Locus_207134_0_65.9_LINEAR_No_definition_line_found	7	67.264	Bradi3g19630.1	0	NM_001067967.1	0
ID_151291_Locus_55081_Contig1_No_definition_line_found	7	67.264	Bradi3g14910.1	7e-117	NM_001067713.1	1e-70
ID_167774_Locus_23692_Contig1_No_definition_line_found	7	67.3	Bradi3g15410.1	0	NM_001067672.1	0
ID_165417_scaffold106880_Locus_175236_1_52.0_FORK_No_definition_line_found	7	67.31	Bradi3g15380.1	0	NM_001067673.1	0
ID_159612_Locus_39923_Contig1_No_definition_line_found	7	67.314	Bradi3g37270.1	0	NM_001068466.2	3e-107
ID_140199_scaffold97311_Locus_126471_1_39.5_FORK_No_definition_line_found	7	67.314	Bradi3g19000.1	0	NM_001067903.1	0
ID_154912_scaffold109356_Locus_192635_1_40.7_BUBBLE_No_definition_line_found	7	67.315	Bradi3g15490.1	2e-143	#N/A	#N/A
ID_141693_Locus_49933_Contig1_No_definition_line_found	7	67.317	Bradi1g52560.2	4e-93	#N/A	#N/A
ID_113789_C1361622_52.0_No_definition_line_found	7	67.321	Bradi3g15060.1	2e-122	NM_001067703.2	3e-126
ID_155501_Locus_48395_Contig1_No_definition_line_found	7	67.324	Bradi3g16040.1	0	NM_001067600.2	0
ID_147500_scaffold106484_Locus_172740_0_50.5_LINEAR_No_definition_line_found	7	67.326	Bradi3g15430.1	0	NM_001067670.1	1e-158
ID_151508_Locus_24048_Contig1_No_definition_line_found	7	67.329	Bradi3g15310.1	0	NM_001067687.1	0
ID_151806_Locus_6496_Contig1_No_definition_line_found	7	67.33	Bradi3g35550.1	0	NM_001068312.1	0
ID_166912_Locus_7084_Contig1_No_definition_line_found	7	67.331	Bradi4g08140.2	2e-180	NM_001073133.1	7e-161
ID_163559_scaffold108276_Locus_184612_0_75.3_LINEAR_No_definition_line_found	7	67.332	Bradi3g19870.1	0	NM_001067991.2	1e-136
ID_164057_Locus_10672_Contig1_No_definition_line_found	7	67.334	Bradi3g17630.1	0	NM_001067746.1	0
ID_158591_Locus_5356_Contig1_No_definition_line_found	7	67.34	Bradi3g16260.1	0	NM_001188464.1	0
ID_150044_scaffold92882_Locus_110444_1_50.5_COMPLEX_No_definition_line_found	7	67.344	Bradi3g34880.3	0	NM_001068238.1	1e-173
ID_165022_scaffold42013_Locus_22878_4_44.4_COMPLEX_No_definition_line_found	7	67.347	Bradi3g35370.4	0	NM_001069516.2	0
ID_164436_scaffold72226_Locus_61089_0_58.2_COMPLEX_No_definition_line_found	7	67.349	Bradi3g19080.1	0	NM_001067911.1	0
ID_124254_Locus_31095_Contig1_No_definition_line_found	7	67.355	Bradi3g36530.1	8e-128	NM_001068398.1	7e-129
ID_142758_C1438144_54.0_No_definition_line_found	7	67.357	Bradi3g19440.1	0	NM_001067951.1	3e-109
ID_147923_Locus_68724_Contig1_No_definition_line_found	7	67.357	Bradi3g17160.2	6e-117	NM_001052289.1	4e-80
ID_165604_Locus_109896_Contig1_No_definition_line_found	7	67.358	Bradi3g35870.2	0	NM_001068344.1	0
ID_162172_scaffold22660_Locus_8301_2_76.8_COMPLEX_No_definition_line_found	7	67.359	Bradi3g19040.1	0	NM_001067906.2	1e-92
ID_149251_scaffold80884_Locus_78010_0_58.6_COMPLEX_No_definition_line_found	7	67.361	Bradi3g35180.1	0	NM_001068203.1	0
ID_128972_scaffold97644_Locus_127758_1_65.3_FORK_No_definition_line_found	7	67.361	Bradi3g36900.1	2e-133	NM_001068443.1	3e-108
ID_156122_scaffold9115_Locus_2581_4_62.7_COMPLEX_No_definition_line_found	7	67.367	Bradi3g37830.1	0	NM_001068533.1	0
ID_110158_scaffold95387_Locus_119378_0_81.4_LINEAR_No_definition_line_found	7	67.372	Bradi3g19060.1	2e-78	NM_001067909.2	9e-137
ID_127151_Locus_30731_Contig1_No_definition_line_found	7	67.372	Bradi3g19070.1	0	NM_001067910.1	0
ID_167058_scaffold33494_Locus_15856_2_73.4_COMPLEX_No_definition_line_found	7	67.397	Bradi1g35770.2	0	NM_001064636.1	0
ID_159111_scaffold11054_Locus_3180_1_62.6_COMPLEX_No_definition_line_found	7	67.416	Bradi3g16890.2	0	NM_001067552.1	0
ID_155565_C1453206_58.0_No_definition_line_found	7	67.426	Bradi3g17280.2	0	NM_001064240.1	0
ID_155929_scaffold107974_Locus_182734_1_61.0_BUBBLE_No_definition_line_found	7	67.426	Bradi3g36320.1	0	NM_001068380.1	0
ID_147175_scaffold27313_Locus_11299_0_71.2_LINEAR_No_definition_line_found	7	67.459	Bradi4g01400.1	0	NM_001067654.1	0
ID_157550_Locus_74949_Contig1_No_definition_line_found	7	67.542	Bradi3g36940.1	0	NM_001068439.1	0
ID_144047_C1440154_30.0_No_definition_line_found	7	67.544	Bradi3g35890.1	5e-82	NM_001068345.1	4e-59
ID_148585_C1446370_55.0_No_definition_line_found	7	67.544	Bradi3g17700.1	0	NM_001067767.2	0
ID_160280_Locus_5900_Contig1_No_definition_line_found	7	67.545	Bradi3g14000.1	0	NM_001067414.1	0
ID_141906_scaffold19136_Locus_6318_0_57.0_COMPLEX_No_definition_line_found	7	67.559	Bradi3g13820.1	0	NM_001067397.1	0
ID_150584_scaffold28459_Locus_12092_2_68.6_COMPLEX_No_definition_line_found	7	67.587	Bradi3g13410.3	0	NM_001067349.2	0
ID_152253_scaffold12689_Locus_3701_3_38.1_COMPLEX_No_definition_line_found	7	67.59	Bradi3g14340.1	0	NM_001067458.1	0
ID_145518_scaffold110136_Locus_200375_0_104.9_LINEAR_No_definition_line_found	7	67.601	Bradi1g34170.4	0	NM_001065016.1	0
ID_166840_Locus_12209_Contig1_No_definition_line_found	7	67.835	Bradi1g34530.1	0	NM_001065047.2	2e-112
ID_133867_C1420004_55.0_No_definition_line_found	7	68.413	Bradi3g36580.1	2e-170	NM_001074529.2	9e-104
ID_159190_Locus_4951_Contig1_No_definition_line_found	7	68.61	Bradi3g16100.1	0	NM_001067602.1	0
ID_140760_C1434688_69.0_No_definition_line_found	7	68.797	Bradi3g42710.1	0	NM_001061671.1	0
ID_135561_scaffold11894_Locus_3428_2_64.5_COMPLEX_No_definition_line_found	7	68.808	Bradi3g53710.1	0	NM_001054882.1	6e-142
ID_162819_scaffold1057_Locus_281_1_65.8_COMPLEX_No_definition_line_found	7	68.815	Bradi3g42910.1	0	NM_001069036.1	0
ID_144937_scaffold6839_Locus_1911_3_56.9_COMPLEX_No_definition_line_found	7	68.839	Bradi3g42900.1	2e-105	NM_001069035.1	1e-93
ID_162769_scaffold59939_Locus_42228_3_77.1_COMPLEX_No_definition_line_found	7	68.841	Bradi3g12790.1	0	NM_001069077.1	4e-92
ID_133830_scaffold39814_Locus_20949_2_63.8_COMPLEX_No_definition_line_found	7	68.863	Bradi1g29390.2	2e-149	NM_001065193.1	3e-84
ID_161183_scaffold23172_Locus_8616_0_66.1_COMPLEX_No_definition_line_found	7	68.962	Bradi3g38900.1	0	NM_001068638.1	0
ID_142290_scaffold27590_Locus_11514_1_47.2_COMPLEX_No_definition_line_found	7	69.072	Bradi1g35060.1	5e-107	#N/A	#N/A
ID_135910_scaffold60801_Locus_43385_1_55.9_BUBBLE_No_definition_line_found	7	69.303	Bradi3g35730.1	5e-141	NM_001068329.1	5e-102
ID_160501_Locus_1107_Contig1_No_definition_line_found	7	69.505	Bradi1g33160.1	0	NM_001064934.1	0
ID_155630_Locus_4921_Contig1_No_definition_line_found	7	69.515	Bradi1g33380.1	0	NM_001064971.1	0
ID_158460_scaffold59415_Locus_41534_2_54.4_COMPLEX_No_definition_line_found	7	69.596	Bradi3g13320.1	0	NM_001067342.1	7e-163
ID_162759_Locus_44551_Contig1_No_definition_line_found	7	69.804	Bradi3g35400.1	0	NM_001068277.1	0
ID_159992_scaffold16084_Locus_4962_0_48.7_COMPLEX_No_definition_line_found	7	69.848	Bradi3g15920.1	0	NM_001067623.1	0
ID_167722_scaffold15007_Locus_4573_3_72.1_COMPLEX_No_definition_line_found	7	70.152	Bradi1g35670.1	0	NM_001064647.1	0
ID_153618_scaffold44189_Locus_24689_2_50.8_COMPLEX_No_definition_line_found	7	70.627	Bradi3g34930.1	4e-139	NM_001068233.1	3e-116
ID_139728_scaffold110043_Locus_199357_0_46.4_LINEAR_No_definition_line_found	7	70.721	Bradi3g14170.1	0	NM_001067438.1	1e-142
ID_24971_C659546_113.0_No_definition_line_found	7	71.007	Bradi1g32700.1	1e-69	NM_001052515.1	1e-59
ID_144033_scaffold52780_Locus_33509_4_67.8_COMPLEX_No_definition_line_found	7	71.348	Bradi3g14180.1	0	NM_001067439.1	0
ID_126395_scaffold21126_Locus_7417_1_75.2_COMPLEX_No_definition_line_found	7	71.377	Bradi1g32560.1	0	NM_001064894.1	4e-156
ID_148343_scaffold420_Locus_109_1_63.2_COMPLEX_No_definition_line_found	7	71.583	Bradi3g36490.1	0	NM_001068393.1	0
ID_164372_scaffold106492_Locus_172802_0_45.4_BUBBLE_No_definition_line_found	7	71.673	Bradi1g32630.1	0	NM_001064887.1	0
ID_141918_C1436814_60.0_No_definition_line_found	7	72.218	Bradi1g32660.1	0	NM_001064881.1	0
ID_55822_C1131182_98.0_No_definition_line_found	7	72.315	Bradi3g14060.1	2e-120	NM_001067432.1	2e-100
ID_24922_C540269_109.0_No_definition_line_found	7	72.863	Bradi1g32700.1	6e-67	NM_001052515.1	8e-57
ID_155592_scaffold40714_Locus_21797_3_73.3_COMPLEX_No_definition_line_found	7	73.258	Bradi1g33310.1	0	NM_001064945.1	0
ID_69175_C1189254_49.0_No_definition_line_found	7	73.287	Bradi3g14140.2	1e-157	NM_001067436.1	1e-147
ID_150070_scaffold41011_Locus_22083_2_52.5_COMPLEX_No_definition_line_found	7	73.427	Bradi1g31280.1	3e-75	NM_001188006.1	4e-105
ID_166018_Locus_10585_Contig1_No_definition_line_found	7	75.329	Bradi2g39990.1	0	NM_001060923.1	0
ID_146346_scaffold16975_Locus_5324_0_69.4_COMPLEX_No_definition_line_found	7	75.583	Bradi3g12870.1	0	NM_001067291.1	9e-106
ID_151344_Locus_131352_Contig1_No_definition_line_found	7	79.846	Bradi1g42520.1	0	NM_001064238.2	3e-170
ID_148398_Locus_7277_Contig1_No_definition_line_found	7	80.555	Bradi1g42700.1	0	NM_001064045.1	0
ID_162271_scaffold13472_Locus_3993_0_53.2_COMPLEX_No_definition_line_found	7	86.633	Bradi1g30430.1	0	NM_001064712.1	0
ID_166269_scaffold74012_Locus_64231_2_61.1_COMPLEX_No_definition_line_found	7	86.932	Bradi1g44530.1	0	NM_001187762.1	0
ID_132336_Locus_4537_Contig1_No_definition_line_found	7	88.665	Bradi1g30540.1	2e-164	NM_001064718.1	1e-132
ID_41496_C1063429_88.0_No_definition_line_found	7	90.05	Bradi3g00640.1	9e-68	#N/A	#N/A
ID_162550_Locus_2356_Contig1_No_definition_line_found	7	92.539	Bradi1g30330.1	0	NM_001064692.1	0
ID_161519_scaffold15635_Locus_4800_1_42.7_COMPLEX_No_definition_line_found	7	93.108	Bradi1g69080.1	3e-177	#N/A	#N/A
ID_130704_Locus_1442_Contig1_No_definition_line_found	7	94.317	Bradi1g30440.1	0	NM_001064711.1	0
ID_164483_Locus_4460_Contig1_No_definition_line_found	7	94.761	Bradi1g47070.1	0	NM_001063546.1	9e-139
ID_151115_Locus_3159_Contig1_No_definition_line_found	7	95.736	#N/A	#N/A	NM_001064686.1	3e-66
ID_156219_Locus_288_Contig1_No_definition_line_found	7	98.239	Bradi1g30110.1	0	NM_001065123.1	0
ID_156874_Locus_23062_Contig1_No_definition_line_found	7	98.366	Bradi1g49760.1	0	NM_001060035.1	0
ID_160418_Locus_39548_Contig1_No_definition_line_found	7	98.476	Bradi1g30130.1	0	NM_001065125.1	0
ID_148746_scaffold43615_Locus_24181_0_42.9_LINEAR_No_definition_line_found	7	99.767	Bradi1g29750.1	0	NM_001069406.1	0
ID_167027_Locus_2723_Contig1_No_definition_line_found	7	100.445	Bradi4g04360.1	0	NM_001063424.1	0
ID_155183_scaffold36928_Locus_18416_0_58.3_COMPLEX_No_definition_line_found	7	100.525	Bradi1g29760.1	0	NM_001065174.2	3e-161
ID_165955_Locus_3989_Contig1_No_definition_line_found	7	101.153	Bradi3g43260.1	0	NM_001053361.1	0
ID_147604_scaffold34792_Locus_16741_2_43.2_COMPLEX_No_definition_line_found	7	101.967	Bradi1g48880.1	0	NM_001063392.1	0
ID_156217_Locus_11589_Contig1_No_definition_line_found	7	105.571	Bradi1g49040.1	0	NM_001063387.1	0
ID_136384_C1425968_60.0_No_definition_line_found	7	109.773	Bradi1g51120.1	3e-158	NM_001063306.1	1e-137
ID_154748_scaffold2613_Locus_716_4_42.6_COMPLEX_No_definition_line_found	7	111.822	Bradi1g50860.2	0	NM_001063351.1	0
[truncated: 19 more rows]
