# Supplementary material for: Genotyping‐by‐sequencing through transcriptomics: implementation in a range of crop species with varying reproductive habits and ploidy levels
Source: Plant Biotechnol J. 2017 Oct 13;16(4):877–89. doi: 10.1111/pbi.12835 (PMC5866951; doi:10.1111/pbi.12835)
Supplement: Supplementary file 5 — Table S3 Allele‐specific expression (ASE) sampling probabilities. [file PBI-16-877-s002.xlsx]

## Sheet: Sheet1
Likelihood of sampling the least prevalently expressed allele at least once over n read samples = 1-p^n, where p = AEI proportion of the most prevalent allele
	Number of sequencing reads
AEI proportion of rare allele	1	2	3	4	5	6	7	8	9	10	15	20
0.5	0.5	0.75	0.875	0.937	0.969	0.984	0.992	0.996	0.998	0.999	0.99997	0.999999
0.4	0.4	0.64	0.78	0.87	0.92	0.96	0.97	0.98	0.99	0.994	0.9995	0.99996
0.3	0.3	0.49	0.66	0.76	0.83	0.88	0.92	0.94	0.96	0.97	0.995	0.9992
0.2	0.2	0.36	0.49	0.59	0.67	0.74	0.79	0.83	0.87	0.9	0.965	0.99
0.1	0.1	0.19	0.27	0.35	0.4	0.47	0.52	0.57	0.61	0.65	0.8	0.88
0.05	0.05	0.1	0.14	0.19	0.23	0.26	0.3	0.34	0.37	0.4	0.56	0.64
