# Supplementary material for: Genotyping‐by‐sequencing through transcriptomics: implementation in a range of crop species with varying reproductive habits and ploidy levels
Source: Plant Biotechnol J. 2017 Oct 13;16(4):877–89. doi: 10.1111/pbi.12835 (PMC5866951; doi:10.1111/pbi.12835)
Supplement: Supplementary file 6 — Table S4 Description of lines used in each of the 4 species. [file PBI-16-877-s001.xlsx]

## Sheet: Lentil
Genotype name	No of individuals sequenced
1162-27	5
96-047L-99R060	5
ALDINGA	5
CASSAB	5
CDC GLAMIS	5
CDC MATADOR	5
CIPAL0001	5
CIPAL0102	5
CIPAL0105	5
CIPAL0205	5
CIPAL0206	5
COMMANDO	5
CUMRA	5
DIGGER	5
GUDO	5
ILL0213A	5
ILL0439	5
ILL0468	5
ILL0470	5
ILL0502	5
ILL075	5
ILL2024	5
ILL5465	5
ILL5714	5
ILL6002	5
ILL6788	5
ILL6802	5
ILL7537	5
INDIANHEAD	5
NORTHFIELD	5
NUGGET	5
P1374118	3
PALOUSE-Largeseed	5
PALOUSE-Smallseed	5
PBA BOLT	5
PBA HERALD	5
PRECOZ	4

## Sheet: Canola
Genotype name	Also known as	Growth habit	Country of origin
44C79 CL		Spring type	Australia
AG-Comet		Spring type	Australia
AG-Drover		Spring type	Australia
AGG90039	TAMARA	Winter type	Germany
AGG90043	BIENVENU	Winter type	France
AGG90061	SHOGUN	Winter type	United Kingdom
AGG90062	MIKADO	Winter type	United Kingdom
AGG90070	NARC 82	Winter type	Pakistan
AGG90078	TRIBUTE	Winter type	Canada
AGG90079	OAC TRITAN	Winter type	Canada
AGG90506	BLADKOOL	Winter type	Netherlands
AGG90508	BLN 156	Winter type	Australia
AGG90519	MALUKA	Winter type	Australia
AGG90527	BLN 322	Winter type	Australia
AGG90531	BLN 331	Winter type	Australia
AGG90532	BLN 336	Winter type	Australia
AGG90539	CHIKUZEN	Winter type	Japan
AGG90544	CHINA D	Winter type	China
AGG90568	FIRLBEROK	Winter type	Czechoslovakia
AGG90585	ISUZU	Winter type	Japanese
AGG90587	IWASHIRO	Winter type	Japan
AGG90612	MARINO	Winter type	Unknown
AGG90613	MARNOO	Winter type	Australia
AGG90617	MIDAS	Winter type	Canada
AGG90661	RUSKA 1V/4	Winter type	Former Soviet Union
AGG90705	TANKA	Winter type	Canada
AGG90723	WESBELL	Winter type	Australia
AGG90726	WESBROOK	Winter type	Australia
AGG90848	10002	Winter type	Canada
AGG91197	GROUSE	Winter type	Australia
AGG92051	989	Winter type	Australia
AGG92068	IB 1337	Winter type	Australia
AGG92075	IB 1487	Winter type	Australia
AGG92079	V.S. STIENOCKER	Winter type	Australia
AGG92455	Norde	Winter type	Sweden
AGG92466	ST 70/29S3	Winter type	India
AGG93057	BLN 270	Winter type	Australia
AGG93090	RX5S	Winter type	Australia
AGG93098	RZ11	Winter type	Australia
AGG93099	Cascade	Winter type	Unknown
AGG94478	363	Winter type	China
AGG94479	424	Winter type	China
AGG94665	ACS-N8	Winter type	Canada
AGG94666	Oscar	Spring type	Australia
AGG95066	BNA 1	Winter type	Australia
AGG95183	Surpass 400	Winter type	Australia
AGG95197	CGN 17306	Winter type	Morocco
AGG95263	Gulle	Winter type	Sweden
AGG95272	Industry	Winter type	Denmark
AGG95276	Kromerska	Winter type	Czechoslovakia
AGG95304	CGN15218	Winter type	Unknown
AGG95392	Ceska, Ceska Krajowa	Winter type	Unknown
AGG95406	Kubanskij	Winter type	Former Soviet Union
AGG95410	Liho	Winter type	Unknown
AGG95411	Lingot	Winter type	France
AGG95428	Janetzkis Weihenstepphaner, Janetzkis	Winter type	Austria
AGG95429	Wesway	Winter type	Australia
AGG95436	CR2264 / 85	Winter type	China
AGG95437	Cubs Root	Winter type	North korea
AGG95438	Daichousen (Mizuyasu)	Winter type	North Korea
AGG95439	Nakate Chousen	Winter type	North korea
AGG95441	Olimpiade	Winter type	Italy
AGG95442	Brutor	Winter type	France
AGG95444	Duplo	Winter type	Germany
AGG95449	Kroko	Winter type	Germany
AGG95450	Nugget	Winter type	Canada
AGG95451	Oro	Winter type	Canada
AGG95454	Spaeths Zollerngold	Winter type	Germany
AGG95471	Judzae	Winter type	Korea, South
AGG95472	K 8137	Winter type	Italy
AGG95482	Towe	Winter type	Unknown
AGG95551	Surpass 402CL	Winter type	Australia
AGG95552	Surpass 404CL	Winter type	Australia
AGG95554	Surpass 600	Winter type	Australia
AGG95589	Fan023	Winter type	China
AGG95590	Fan028	Winter type	China
AGG95591	Zhongshu-ang N0.4	Winter type	China
AGG95593	Qu1104	Winter type	China
AGG95594	Zhongyou-za No.8	Winter type	China
AGG95595	Zhongyou 821	Winter type	China
AGG95596	Fan168	Winter type	China
AGG95597	Fan189	Winter type	China
AGG95598	Ding110	Winter type	China
AGG95599	Ding474	Winter type	China
AGG95600	P617	Winter type	China
AGG95601	P624	Winter type	China
AGG95602	Yu 178	Winter type	China
AGG95603	03-p74-3	Winter type	China
AGG95604	03-p74-4	Winter type	China
AGG95605	03-p74-6	Winter type	China
AGG95606	03-p74-11	Winter type	China
AGG95607	04-p34	Winter type	China
AGG95608	06-6-3725	Winter type	China
AGG95609	06-6-3737	Winter type	China
AGG95610	06-6-3771	Winter type	China
AGG95611	06-6-3777	Winter type	China
AGG95612	06-6-3792	Winter type	China
AGG95613	06-P71-1	Winter type	China
AGG95614	06-P71-2	Winter type	China
AGG95615	05-P71-11	Winter type	China
AGG95616	05-P36 R	Winter type	China
AGG95618	ZY002	Winter type	China
AGG95619	ZY003	Winter type	China
AGG95620	ZY004	Winter type	China
AGG95621	ZY005	Winter type	China
AGG95622	ZY006	Winter type	China
AGG95623	ZY007	Winter type	China
AGG95624	ZY008	Winter type	China
AGG95625	ZY009	Winter type	China
AGG95626	ZY010	Winter type	China
AGG95628	ZY012	Winter type	China
AGG95629	ZY013	Winter type	China
AGG95630	ZY014	Winter type	China
AGG95631	ZY015	Winter type	China
AGG95632	ZY016	Winter type	China
AGG95633	Neelam	Winter type	India
AGG95634	GSL1	Winter type	India
AGG95635	GSL2	Winter type	India
AGG95725	Abukuma	Winter type	Japan
AGG95727	Allie	Winter type	Sweden
AGG95728	Annick	Winter type	Belgium
AGG95729	Annika, Semu 1008-84	Winter type	Germany
AGG95730	Aphid Resistant Rape	Winter type	New Zealand
AGG95731	Arabella, Semu 1067/83, Rm 7/79	Winter type	Germany
AGG95732	Arvor	Winter type	France
AGG95734	Azuma (light Yellow)	Winter type	Japan
AGG95736	Belinda, B1/78	Winter type	Germany
AGG95738	Bienvenue, R 33	Winter type	France
AGG95739	Bishop	Winter type	United Kingdom
AGG95742	Boxer	Winter type	Germany
AGG95743	Bravo Nova	Winter type	Poland
AGG95745	Canard	Winter type	United Kingdom
AGG95746	Corina	Winter type	Germany
AGG95747	Danska	Winter type	Czechoslovakia
AGG95748	Diadem	Winter type	Germany
AGG95749	Diana	Winter type	Germany
AGG95751	Dublanskij	Winter type	Former Soviet Union
AGG95752	Eka	Winter type	Germany
AGG95753	Elsom's Giant Broadleaf Rape Seed	Winter type	United Kingdom
AGG95754	Emil, Ww 861	Winter type	Sweden
AGG95756	Erra	Winter type	Germany
AGG95757	Esora	Winter type	Netherlands
AGG95758	Essex Broad Leaved	Winter type	United Kingdom
AGG95759	Expander	Winter type	Germany
AGG95761	Fertödi Törzskönyvezett	Winter type	Hungary
AGG95764	Furax	Winter type	Germany
AGG95766	Germander	Winter type	Germany
AGG95767	Giant Rape	Winter type	New Zealand
AGG95768	Girita	Winter type	Germany
AGG95769	Gk Savaria	Winter type	Hungary
AGG95770	Granulo	Winter type	Poland
AGG95771	Halix, Dolnoslaski	Winter type	Poland
AGG95772	Helios Aarslev	Winter type	Denmark
AGG95774	Ideal, Gr 6608	Winter type	Germany
AGG95775	Jade	Winter type	France
AGG95777	Janus	Winter type	France
AGG95778	Karab	Winter type	Sweden
AGG95779	Kentan, R 68 A	Winter type	France
AGG95780	Kid, R 47	Winter type	France
AGG95781	Kurander	Winter type	Germany
AGG95782	Kutnowski	Winter type	Poland
AGG95783	Lair	Winter type	United Kingdom
AGG95784	Ledos	Winter type	Germany
AGG95786	Libelle	Winter type	Germany
AGG95787	Libra	Winter type	Germany
AGG95788	Libraska	Winter type	Germany
AGG95789	Libravo, Wrg 43	Winter type	Germany
AGG95790	Lingot, R-26	Winter type	France
AGG95791	Lirafit, Wrf 22	Winter type	Germany
AGG95792	Liranova	Winter type	Germany
AGG95793	Lirastern	Winter type	Germany
AGG95794	Liwera	Winter type	Germany
AGG95796	Luna	Winter type	Germany
AGG95797	Magnus	Winter type	Sweden
AGG95798	Maja	Winter type	Germany
AGG95799	Malfura	Winter type	Germany
AGG95800	Malux, Bnw 34	Winter type	Germany
AGG95801	Mar, Mah 386	Winter type	Poland
AGG95802	Marana	Winter type	Netherlands
AGG95804	Marasaki	Winter type	Japan
AGG95807	Marinus, BNW 24	Winter type	Germany
AGG95809	Mira	Winter type	Czechoslovakia
AGG95810	Mirander	Winter type	Germany
AGG95811	Mitnickij 2	Winter type	Former Soviet Union
AGG95812	Muitnizkij	Winter type	Ukraine
AGG95813	Murusaki	Winter type	Japan
AGG95815	Niclos	Winter type	Sweden
AGG95816	Nubi	Winter type	Germany
AGG95817	Nusi	Winter type	Poland
AGG95818	Optima, Dp 19-29	Winter type	Sweden
AGG95820	Orion	Winter type	Sweden
AGG95821	Parapluie	Winter type	France
AGG95822	Parasol	Winter type	Unknown
AGG95823	Perle, Ha 3804	Winter type	Germany
AGG95824	Planet	Winter type	Germany
AGG95825	Promin	Winter type	Former Soviet Union
AGG95827	Rapso	Winter type	Germany
AGG95828	Rasant	Winter type	Germany
AGG95829	Ratona, Lv 609-76	Winter type	Romania
AGG95830	Rustan	Winter type	Sweden
AGG95831	Seger	Winter type	Sweden
AGG95833	Silesia	Winter type	Czechoslovakia
AGG95834	Sinera	Winter type	Germany
AGG95835	Sipal	Winter type	Sweden
AGG95836	Skriverskij	Winter type	Former Soviet Union
AGG95837	Skrzeszowicka, Fero	Winter type	Poland
AGG95839	Sobotka Utantermés	Winter type	Hungary
AGG95840	Solida	Winter type	Unknown
AGG95841	Status, Sv 74-19	Winter type	Sweden
AGG95843	Syn 1	Winter type	Poland
AGG95844-1	Syn 2	Winter type	Poland
AGG95844-2	Syn 2	Winter type	Poland
AGG95845	Syn 4	Winter type	Poland
AGG95846	Synra	Winter type	Germany
AGG95847	Taisetsu	Winter type	Japan
AGG95848	Tandem, In 404	Winter type	France
AGG95849	Tim	Winter type	France
AGG95850	Tomek, Our 182	Winter type	Poland
AGG95851	Tori, Ar 476/74	Winter type	Germany
AGG95852	Valdor	Winter type	Unknown
AGG95853	Vectis	Winter type	Unknown
AGG95855	Viktor	Winter type	Sweden
AGG95856	Viva	Winter type	Netherlands
AGG95857	W E M	Winter type	Unknown
AGG95858	Nurator	Winter type	Germany
AGG95859	Nutiva	Winter type	Germany
AGG95860	Baraska	Winter type	Netherlands
AGG95862	Accord	Winter type	Germany
AGG95863	Susana	Winter type	United Kingdom
AGG95865	Aztec	Winter type	Germany
AGG95867	Rongai	Winter type	Unknown
AGG95868	Kabulena	Winter type	Japan
AGG95869	Lirex	Winter type	Germany
AGG95870	Atlas	Winter type	Germany
AGG95872	Liragruen	Winter type	Germany
AGG95874	Primander	Winter type	Germany
AGG95875	Giessener Hoehenraps	Winter type	Unknown
AGG95876	Lisolde	Winter type	Germany
AGG95877	Libor	Winter type	Germany
AGG95880	Marathon	Winter type	Germany
AGG95881	Ledas	Winter type	Unknown
AGG95882	Lion	Winter type	Germany
AGG95883	Niklot	Winter type	Germany
AGG95884	Rampal	Winter type	Netherlands
AGG95887	Wolinski	Winter type	Unknown
AGG95888	Ligora	Winter type	Germany
AGG95889	Niederarnbacher	Winter type	Germany
AGG95890-1	Trebioska	Winter type	Czechoslovakia
AGG95890-2	Trebioska	Winter type	Czechoslovakia
AGG95891	Valdivia	Winter type	Germany
AGG95892	Billinda	Winter type	Germany
AGG95893	Skreszowiki	Winter type	Poland
AGG95895	Liratop-00	Winter type	Germany
AGG95896	Cato	Winter type	Germany
AGG95901	Ledi	Winter type	Unknown
AGG95903	Lirapid	Winter type	Germany
AGG95904	Passat	Winter type	Germany
AGG95905	Liranord	Winter type	Germany
AGG95910	Bladkool Van Lo	Winter type	Belgium
AGG95911	Hermes	Winter type	Germany
AGG95914	Ligoris	Winter type	Germany
AGG95915	Pitball	Winter type	Germany
AGG95917	Eurol	Winter type	Germany
AGG95918	Karola	Winter type	Germany
AGG95919	Erox	Winter type	Germany
AGG95920	Listol	Winter type	Germany
AGG95921	Libero	Winter type	Germany
AGG95922	Gazelle	Winter type	United Kingdom
AGG95923	Leadol	Winter type	United Kingdom
AGG95924	Kintol	Winter type	Denmark
AGG95925	Symbol	Winter type	Denmark
AGG95926	Leader	Winter type	United Kingdom
AGG95927	Metol	Winter type	Germany
AGG95928	Fornax	Winter type	Germany
AGG95929	Licondor	Winter type	Germany
AGG95930	Contiki	Winter type	Germany
AGG95931	Rosko	Winter type	Germany
AGG95932	Olymp	Winter type	Germany
AGG95933	Maxol	Winter type	Germany
AGG95934	Liberty	Winter type	Germany
AGG95935	Envol	Winter type	Germany
AGG95936	Magnum	Winter type	Sweden
AGG95937	Licrown	Winter type	Germany
AGG95938	Prince	Winter type	Germany
AGG95939	Alfa	Winter type	Germany
AGG95940	Liberator	Winter type	Germany
AGG95941	Zeus	Winter type	Germany
AGG95942	Lord	Winter type	Germany
AGG95943	Gregor	Winter type	Germany
AGG95994	Potem	Winter type	Unknown
AGG95998	k 2040	Winter type	Poland
AGG95999	Dolnoslayski	Winter type	Poland
AGG96000	Trebieckska Krajova	Winter type	Czechoslovakia
AGG96001	Niemierczanski	Winter type	Former Soviet Union
AGG96002	Vinnickij 21	Winter type	Ukraine
AGG96003	Vinnickij 15/59	Winter type	Ukraine
AGG96004	Nemercanski 1	Winter type	Ukraine
AGG96005	Nemercanskij 2268	Winter type	Unknown
AGG96006	Podol'skij Mestnij	Winter type	Ukraine
AGG96007	Mansholts Hamburger	Winter type	Ukraine
AGG96008	R-33	Winter type	France
AGG96009	R-47	Winter type	France
AGG96010	R-71-16	Winter type	France
AGG96011	Shen-Li Jutsaj	Winter type	China
AGG96013	Novochart	Winter type	Ukraine
AGG96014	Skriverskii	Winter type	Latvia
AGG96015	Kievskii 216	Winter type	Ukraine
AGG96016	Kievskii 18	Winter type	Ukraine
AGG96017	Kombi	Winter type	Ukraine
AGG96018	SKR. II Kormovoi	Winter type	Latvia
AGG96019	Uspekh	Winter type	Ukraine
AGG96020	Blagodatnyi	Winter type	Ukraine
AGG96022	Snityskii	Winter type	Ukraine
AGG96023	Ksaverovskii	Winter type	Ukraine
AGG96024	Kodakskii	Winter type	Ukraine
AGG96025	Fiona	Winter type	Germany
AGG96026	Glacier	Winter type	Unknown
AGG96027	Hambourg	Winter type	France
AGG96028	Hambourger	Winter type	Unknown
AGG96029	Heimer	Winter type	Sweden
AGG96030	Hunnia	Winter type	Unknown
AGG96031	Lecor	Winter type	Unknown
AGG96032	Leonessa	Winter type	Unknown
AGG96033	Liborius	Winter type	Germany
AGG96034	Link	Winter type	Unknown
AGG96035	Lirajet	Winter type	Germany
AGG96036	Lirektor	Winter type	Germany
AGG96037	Mansholts Forko	Winter type	Unknown
AGG96039	Norli	Winter type	Germany
AGG96040	Panter	Winter type	Sweden
AGG96041	Perle	Winter type	Germany
AGG96042	Prominj	Winter type	Former Soviet Union
AGG96043	Octavia	Winter type	Unknown
AGG96044	Andol	Winter type	France
AGG96045	Annika	Winter type	Unknown
AGG96046	Brilland	Winter type	Unknown
AGG96047	Bristol	Winter type	France
AGG96048-1	Buko	Winter type	Unknown
AGG96048-2	Buko	Winter type	Unknown
AGG96049	Corvette	Winter type	Unknown
AGG96050	Crystal	Winter type	Unknown
AGG96051	Doublol	Winter type	Germany
AGG96052	Enrol	Winter type	France
AGG96053	Samurai	Winter type	France
AGG96056	Silvia	Winter type	Germany
AGG96058	2-9016	Winter type	Germany
AGG96059	AGR.89-3	Winter type	Unknown
AGG96060	BK 11	Winter type	Germany
AGG96061	BK-257	Winter type	Poland
AGG96062	BNW 1.88/86	Winter type	Germany
AGG96063	BOH 5	Winter type	Poland
AGG96064	BOH 283	Winter type	Poland
AGG96067	Falcon	Winter type	Unknown
AGG96068	Gloria	Winter type	Germany
AGG96069	GN-33/84	Winter type	Unknown
AGG96071	Liborius	Winter type	Germany
AGG96073	Otradnenskij	Winter type	Former Soviet Union
AGG96074	PHP 17/90	Winter type	Germany
AGG96075	POB 128/83	Winter type	Poland
AGG96076	POB 286	Winter type	Poland
AGG96077	POB 488	Winter type	Poland
AGG96079	Silex	Winter type	Germany
AGG96080	Snitynskij	Winter type	Former Soviet Union
AGG96081	Wotan	Winter type	Germany
AGG96082	WW 955	Winter type	Sweden
AGG96083	WW 957	Winter type	Sweden
AGG96084	WW 986	Winter type	Sweden
AGG96090	Kromerska	Winter type	Czechoslovakia
AGG96104	Capricorn	Winter type	United Kingdom
AGG96111	Gesunder	Winter type	Germany
ATR-409		Spring type	Australia
ATR-444		Spring type	Australia
ATR-502		Spring type	Australia
ATR-503		Spring type	Australia
ATR-Beacon		Spring type	Australia
ATR-Cobbler		Spring type	Australia
ATR-Gem		Spring type	Australia
ATR-Hyden		Spring type	Australia
ATR-Marlin		Spring type	Australia
ATR-Stingray		Spring type	Australia
ATR-Stubby		Spring type	Australia
ATR-Summitt		Spring type	Australia
AV-Jade		Spring type	Australia
AV-Ruby		Spring type	Australia
AV-Sapphire		Spring type	Australia
Ag-Emblem		Spring type	Australia
BonanzaTT		Spring type	Australia
CC-05006		Spring type	Australia
CC05004-506L		Spring type	Australia
CC05015		Spring type	Australia
CC05016		Spring type	Australia
CC05028-5010L		Spring type	Australia
CC05030		Spring type	Australia
CC05032-502W		Spring type	Australia
CC05033		Spring type	Australia
CC05040		Spring type	Australia
CC05053		Spring type	Australia
CC05055		Spring type	Australia
CC05069		Spring type	Australia
CC06001		Spring type	Australia
CC06010		Spring type	Australia
CC06059		Spring type	Australia
CI06002		Spring type	Australia
CI06003		Spring type	Australia
CI06010		Spring type	Australia
CI06011		Spring type	Australia
CL06006		Spring type	Australia
Camberra-b		Winter type	France
Campala-b		Winter type	France
Cando-b		Winter type	France
Capitol-b		Winter type	France
Capvert-b		Winter type	France
Caracas-b		Winter type	France
Carolus-b		Winter type	France
Carousel-b		Winter type	France
Charlton		Spring type	Australia
Cl-06004		Spring type	Australia
Cl-06005		Spring type	Australia
Cl-06008		Spring type	Australia
Cl-06009		Spring type	Australia
Columbus-b		Winter type	France
Evrol-b		Winter type	France
Flinders-TTC		Spring type	Australia
Hyola-444TT		Spring type	Australia
Hyola-450TT		Spring type	Australia
Hyola-555		Spring type	Australia
Hyola-559TT		Spring type	Australia
Insignia		Spring type	Australia
Jet-Neuf-b		Winter type	France
Monty		Spring type	Australia
Muster		Spring type	Australia
Pinnacle		Spring type	Australia
RT-056		Spring type	Australia
RT-059		Spring type	Australia
RT-108		Spring type	Australia
RT-146		Spring type	Australia
RT-148		Spring type	Australia
RT001		Spring type	Australia
RT005		Spring type	Australia
RT006		Spring type	Australia
RT009		Spring type	Australia
RT013		Spring type	Australia
RT014		Spring type	Australia
RT057		Spring type	Australia
RT058		Spring type	Australia
RT076		Spring type	Australia
RT078		Spring type	Australia
RT096		Spring type	Australia
RT117		Spring type	Australia
RT123		Spring type	Australia
RT125		Spring type	Australia
Rainbow		Spring type	Australia
Rocket-CL		Spring type	Australia
Tarcoola		Spring type	Australia
ThumperTT		Spring type	Australia
ThunderTT		Spring type	Australia
TornadoTT		Spring type	Australia
VIC001		spring x winter	Australia
VIC002		spring x winter	Australia
VIC003		spring x winter	Australia
VIC004		spring x winter	Australia
VIC005		spring x winter	Australia
VIC006		spring x winter	Australia
VIC007		spring x winter	Australia
VIC008		spring x winter	Australia
VIC009		spring x winter	Australia
VIC010		spring x winter	Australia
VIC011		spring x winter	Australia
VIC012		spring x winter	Australia
VIC013		spring x winter	Australia
VIC014		spring x winter	Australia
VIC015		spring x winter	Australia
VIC016		spring x winter	Australia
VIC017		spring x winter	Australia
VIC018		spring x winter	Australia
VIC019		spring x winter	Australia
VIC020		spring x winter	Australia
VIC021		spring x winter	Australia
VIC022		spring x winter	Australia
VIC023		spring x winter	Australia
VIC024		spring x winter	Australia
VIC025		spring x winter	Australia
VIC026		spring x winter	Australia
VIC027		spring x winter	Australia
VIC028		spring x winter	Australia
VIC029		spring x winter	Australia
VIC030		spring x winter	Australia
VIC031		spring x winter	Australia
VIC032		spring x winter	Australia
VIC033		spring x winter	Australia
VIC034		spring x winter	Australia
VIC035		spring x winter	Australia
VIC036		spring x winter	Australia
VIC037		spring x winter	Australia
VIC038		spring x winter	Australia
VIC039		spring x winter	Australia
VIC040		spring x winter	Australia
VIC041		spring x winter	Australia
VIC042		spring x winter	Australia
VIC043		spring x winter	Australia
VIC044		spring x winter	Australia
VIC045		spring x winter	Australia
VIC046		spring x winter	Australia
VIC047		spring x winter	Australia
VIC048		spring x winter	Australia
VIC049		spring x winter	Australia
VIC050		spring x winter	Australia
VIC051		spring x winter	Australia
VIC052		spring x winter	Australia
VIC053		spring x winter	Australia
VIC054		spring x winter	Australia
VIC055		spring x winter	Australia
VIC056		spring x winter	Australia
VIC057		spring x winter	Australia
VIC058		spring x winter	Australia
VIC059		spring x winter	Australia
VIC060		spring x winter	Australia
VIC061		spring x winter	Australia
VIC062		spring x winter	Australia
VIC063		spring x winter	Australia
Warrior-CL-b		Spring type	Australia

## Sheet: Phalaris
Genotype name	Breeder	Date of PBR Registration
AdvancedAT-1	Commonwealth Scientific and Industrial Research Organisation and Australian Wool Innovation Limited	2009-02-10
AdvancedAT-10	Commonwealth Scientific and Industrial Research Organisation and Australian Wool Innovation Limited	2009-02-10
AdvancedAT-100	Commonwealth Scientific and Industrial Research Organisation and Australian Wool Innovation Limited	2009-02-10
AdvancedAT-101	Commonwealth Scientific and Industrial Research Organisation and Australian Wool Innovation Limited	2009-02-10
AdvancedAT-102	Commonwealth Scientific and Industrial Research Organisation and Australian Wool Innovation Limited	2009-02-10
AdvancedAT-103	Commonwealth Scientific and Industrial Research Organisation and Australian Wool Innovation Limited	2009-02-10
AdvancedAT-104	Commonwealth Scientific and Industrial Research Organisation and Australian Wool Innovation Limited	2009-02-10
AdvancedAT-105	Commonwealth Scientific and Industrial Research Organisation and Australian Wool Innovation Limited	2009-02-10
AdvancedAT-106	Commonwealth Scientific and Industrial Research Organisation and Australian Wool Innovation Limited	2009-02-10
AdvancedAT-107	Commonwealth Scientific and Industrial Research Organisation and Australian Wool Innovation Limited	2009-02-10
AdvancedAT-108	Commonwealth Scientific and Industrial Research Organisation and Australian Wool Innovation Limited	2009-02-10
AdvancedAT-109	Commonwealth Scientific and Industrial Research Organisation and Australian Wool Innovation Limited	2009-02-10
AdvancedAT-11	Commonwealth Scientific and Industrial Research Organisation and Australian Wool Innovation Limited	2009-02-10
AdvancedAT-110	Commonwealth Scientific and Industrial Research Organisation and Australian Wool Innovation Limited	2009-02-10
AdvancedAT-111	Commonwealth Scientific and Industrial Research Organisation and Australian Wool Innovation Limited	2009-02-10
AdvancedAT-112	Commonwealth Scientific and Industrial Research Organisation and Australian Wool Innovation Limited	2009-02-10
AdvancedAT-113	Commonwealth Scientific and Industrial Research Organisation and Australian Wool Innovation Limited	2009-02-10
AdvancedAT-114	Commonwealth Scientific and Industrial Research Organisation and Australian Wool Innovation Limited	2009-02-10
AdvancedAT-115	Commonwealth Scientific and Industrial Research Organisation and Australian Wool Innovation Limited	2009-02-10
AdvancedAT-116	Commonwealth Scientific and Industrial Research Organisation and Australian Wool Innovation Limited	2009-02-10
AdvancedAT-117	Commonwealth Scientific and Industrial Research Organisation and Australian Wool Innovation Limited	2009-02-10
AdvancedAT-118	Commonwealth Scientific and Industrial Research Organisation and Australian Wool Innovation Limited	2009-02-10
AdvancedAT-119	Commonwealth Scientific and Industrial Research Organisation and Australian Wool Innovation Limited	2009-02-10
AdvancedAT-12	Commonwealth Scientific and Industrial Research Organisation and Australian Wool Innovation Limited	2009-02-10
AdvancedAT-120	Commonwealth Scientific and Industrial Research Organisation and Australian Wool Innovation Limited	2009-02-10
AdvancedAT-121	Commonwealth Scientific and Industrial Research Organisation and Australian Wool Innovation Limited	2009-02-10
AdvancedAT-122	Commonwealth Scientific and Industrial Research Organisation and Australian Wool Innovation Limited	2009-02-10
AdvancedAT-123	Commonwealth Scientific and Industrial Research Organisation and Australian Wool Innovation Limited	2009-02-10
AdvancedAT-124	Commonwealth Scientific and Industrial Research Organisation and Australian Wool Innovation Limited	2009-02-10
AdvancedAT-125	Commonwealth Scientific and Industrial Research Organisation and Australian Wool Innovation Limited	2009-02-10
AdvancedAT-126	Commonwealth Scientific and Industrial Research Organisation and Australian Wool Innovation Limited	2009-02-10
AdvancedAT-127	Commonwealth Scientific and Industrial Research Organisation and Australian Wool Innovation Limited	2009-02-10
AdvancedAT-128	Commonwealth Scientific and Industrial Research Organisation and Australian Wool Innovation Limited	2009-02-10
AdvancedAT-129	Commonwealth Scientific and Industrial Research Organisation and Australian Wool Innovation Limited	2009-02-10
AdvancedAT-13	Commonwealth Scientific and Industrial Research Organisation and Australian Wool Innovation Limited	2009-02-10
AdvancedAT-130	Commonwealth Scientific and Industrial Research Organisation and Australian Wool Innovation Limited	2009-02-10
AdvancedAT-131	Commonwealth Scientific and Industrial Research Organisation and Australian Wool Innovation Limited	2009-02-10
AdvancedAT-132	Commonwealth Scientific and Industrial Research Organisation and Australian Wool Innovation Limited	2009-02-10
AdvancedAT-133	Commonwealth Scientific and Industrial Research Organisation and Australian Wool Innovation Limited	2009-02-10
AdvancedAT-134	Commonwealth Scientific and Industrial Research Organisation and Australian Wool Innovation Limited	2009-02-10
AdvancedAT-135	Commonwealth Scientific and Industrial Research Organisation and Australian Wool Innovation Limited	2009-02-10
AdvancedAT-136	Commonwealth Scientific and Industrial Research Organisation and Australian Wool Innovation Limited	2009-02-10
AdvancedAT-137	Commonwealth Scientific and Industrial Research Organisation and Australian Wool Innovation Limited	2009-02-10
AdvancedAT-138	Commonwealth Scientific and Industrial Research Organisation and Australian Wool Innovation Limited	2009-02-10
AdvancedAT-139	Commonwealth Scientific and Industrial Research Organisation and Australian Wool Innovation Limited	2009-02-10
AdvancedAT-14	Commonwealth Scientific and Industrial Research Organisation and Australian Wool Innovation Limited	2009-02-10
AdvancedAT-140	Commonwealth Scientific and Industrial Research Organisation and Australian Wool Innovation Limited	2009-02-10
AdvancedAT-141	Commonwealth Scientific and Industrial Research Organisation and Australian Wool Innovation Limited	2009-02-10
AdvancedAT-142	Commonwealth Scientific and Industrial Research Organisation and Australian Wool Innovation Limited	2009-02-10
AdvancedAT-143	Commonwealth Scientific and Industrial Research Organisation and Australian Wool Innovation Limited	2009-02-10
AdvancedAT-144	Commonwealth Scientific and Industrial Research Organisation and Australian Wool Innovation Limited	2009-02-10
AdvancedAT-145	Commonwealth Scientific and Industrial Research Organisation and Australian Wool Innovation Limited	2009-02-10
AdvancedAT-146	Commonwealth Scientific and Industrial Research Organisation and Australian Wool Innovation Limited	2009-02-10
AdvancedAT-147	Commonwealth Scientific and Industrial Research Organisation and Australian Wool Innovation Limited	2009-02-10
AdvancedAT-148	Commonwealth Scientific and Industrial Research Organisation and Australian Wool Innovation Limited	2009-02-10
AdvancedAT-149	Commonwealth Scientific and Industrial Research Organisation and Australian Wool Innovation Limited	2009-02-10
AdvancedAT-15	Commonwealth Scientific and Industrial Research Organisation and Australian Wool Innovation Limited	2009-02-10
AdvancedAT-150	Commonwealth Scientific and Industrial Research Organisation and Australian Wool Innovation Limited	2009-02-10
AdvancedAT-151	Commonwealth Scientific and Industrial Research Organisation and Australian Wool Innovation Limited	2009-02-10
AdvancedAT-152	Commonwealth Scientific and Industrial Research Organisation and Australian Wool Innovation Limited	2009-02-10
AdvancedAT-153	Commonwealth Scientific and Industrial Research Organisation and Australian Wool Innovation Limited	2009-02-10
AdvancedAT-154	Commonwealth Scientific and Industrial Research Organisation and Australian Wool Innovation Limited	2009-02-10
AdvancedAT-155	Commonwealth Scientific and Industrial Research Organisation and Australian Wool Innovation Limited	2009-02-10
AdvancedAT-156	Commonwealth Scientific and Industrial Research Organisation and Australian Wool Innovation Limited	2009-02-10
AdvancedAT-157	Commonwealth Scientific and Industrial Research Organisation and Australian Wool Innovation Limited	2009-02-10
AdvancedAT-158	Commonwealth Scientific and Industrial Research Organisation and Australian Wool Innovation Limited	2009-02-10
AdvancedAT-159	Commonwealth Scientific and Industrial Research Organisation and Australian Wool Innovation Limited	2009-02-10
AdvancedAT-16	Commonwealth Scientific and Industrial Research Organisation and Australian Wool Innovation Limited	2009-02-10
AdvancedAT-160	Commonwealth Scientific and Industrial Research Organisation and Australian Wool Innovation Limited	2009-02-10
AdvancedAT-161	Commonwealth Scientific and Industrial Research Organisation and Australian Wool Innovation Limited	2009-02-10
AdvancedAT-162	Commonwealth Scientific and Industrial Research Organisation and Australian Wool Innovation Limited	2009-02-10
AdvancedAT-163	Commonwealth Scientific and Industrial Research Organisation and Australian Wool Innovation Limited	2009-02-10
AdvancedAT-17	Commonwealth Scientific and Industrial Research Organisation and Australian Wool Innovation Limited	2009-02-10
AdvancedAT-18	Commonwealth Scientific and Industrial Research Organisation and Australian Wool Innovation Limited	2009-02-10
AdvancedAT-19	Commonwealth Scientific and Industrial Research Organisation and Australian Wool Innovation Limited	2009-02-10
AdvancedAT-2	Commonwealth Scientific and Industrial Research Organisation and Australian Wool Innovation Limited	2009-02-10
AdvancedAT-20	Commonwealth Scientific and Industrial Research Organisation and Australian Wool Innovation Limited	2009-02-10
AdvancedAT-21	Commonwealth Scientific and Industrial Research Organisation and Australian Wool Innovation Limited	2009-02-10
AdvancedAT-22	Commonwealth Scientific and Industrial Research Organisation and Australian Wool Innovation Limited	2009-02-10
AdvancedAT-23	Commonwealth Scientific and Industrial Research Organisation and Australian Wool Innovation Limited	2009-02-10
AdvancedAT-24	Commonwealth Scientific and Industrial Research Organisation and Australian Wool Innovation Limited	2009-02-10
AdvancedAT-25	Commonwealth Scientific and Industrial Research Organisation and Australian Wool Innovation Limited	2009-02-10
AdvancedAT-26	Commonwealth Scientific and Industrial Research Organisation and Australian Wool Innovation Limited	2009-02-10
AdvancedAT-27	Commonwealth Scientific and Industrial Research Organisation and Australian Wool Innovation Limited	2009-02-10
AdvancedAT-28	Commonwealth Scientific and Industrial Research Organisation and Australian Wool Innovation Limited	2009-02-10
AdvancedAT-29	Commonwealth Scientific and Industrial Research Organisation and Australian Wool Innovation Limited	2009-02-10
AdvancedAT-3	Commonwealth Scientific and Industrial Research Organisation and Australian Wool Innovation Limited	2009-02-10
AdvancedAT-30	Commonwealth Scientific and Industrial Research Organisation and Australian Wool Innovation Limited	2009-02-10
AdvancedAT-31	Commonwealth Scientific and Industrial Research Organisation and Australian Wool Innovation Limited	2009-02-10
AdvancedAT-32	Commonwealth Scientific and Industrial Research Organisation and Australian Wool Innovation Limited	2009-02-10
AdvancedAT-33	Commonwealth Scientific and Industrial Research Organisation and Australian Wool Innovation Limited	2009-02-10
AdvancedAT-34	Commonwealth Scientific and Industrial Research Organisation and Australian Wool Innovation Limited	2009-02-10
AdvancedAT-35	Commonwealth Scientific and Industrial Research Organisation and Australian Wool Innovation Limited	2009-02-10
AdvancedAT-36	Commonwealth Scientific and Industrial Research Organisation and Australian Wool Innovation Limited	2009-02-10
AdvancedAT-37	Commonwealth Scientific and Industrial Research Organisation and Australian Wool Innovation Limited	2009-02-10
AdvancedAT-38	Commonwealth Scientific and Industrial Research Organisation and Australian Wool Innovation Limited	2009-02-10
AdvancedAT-39	Commonwealth Scientific and Industrial Research Organisation and Australian Wool Innovation Limited	2009-02-10
AdvancedAT-4	Commonwealth Scientific and Industrial Research Organisation and Australian Wool Innovation Limited	2009-02-10
AdvancedAT-40	Commonwealth Scientific and Industrial Research Organisation and Australian Wool Innovation Limited	2009-02-10
AdvancedAT-41	Commonwealth Scientific and Industrial Research Organisation and Australian Wool Innovation Limited	2009-02-10
AdvancedAT-42	Commonwealth Scientific and Industrial Research Organisation and Australian Wool Innovation Limited	2009-02-10
AdvancedAT-43	Commonwealth Scientific and Industrial Research Organisation and Australian Wool Innovation Limited	2009-02-10
AdvancedAT-44	Commonwealth Scientific and Industrial Research Organisation and Australian Wool Innovation Limited	2009-02-10
AdvancedAT-45	Commonwealth Scientific and Industrial Research Organisation and Australian Wool Innovation Limited	2009-02-10
AdvancedAT-46	Commonwealth Scientific and Industrial Research Organisation and Australian Wool Innovation Limited	2009-02-10
AdvancedAT-47	Commonwealth Scientific and Industrial Research Organisation and Australian Wool Innovation Limited	2009-02-10
AdvancedAT-48	Commonwealth Scientific and Industrial Research Organisation and Australian Wool Innovation Limited	2009-02-10
AdvancedAT-49	Commonwealth Scientific and Industrial Research Organisation and Australian Wool Innovation Limited	2009-02-10
AdvancedAT-5	Commonwealth Scientific and Industrial Research Organisation and Australian Wool Innovation Limited	2009-02-10
AdvancedAT-50	Commonwealth Scientific and Industrial Research Organisation and Australian Wool Innovation Limited	2009-02-10
AdvancedAT-51	Commonwealth Scientific and Industrial Research Organisation and Australian Wool Innovation Limited	2009-02-10
AdvancedAT-52	Commonwealth Scientific and Industrial Research Organisation and Australian Wool Innovation Limited	2009-02-10
AdvancedAT-53	Commonwealth Scientific and Industrial Research Organisation and Australian Wool Innovation Limited	2009-02-10
AdvancedAT-54	Commonwealth Scientific and Industrial Research Organisation and Australian Wool Innovation Limited	2009-02-10
AdvancedAT-55	Commonwealth Scientific and Industrial Research Organisation and Australian Wool Innovation Limited	2009-02-10
AdvancedAT-56	Commonwealth Scientific and Industrial Research Organisation and Australian Wool Innovation Limited	2009-02-10
AdvancedAT-57	Commonwealth Scientific and Industrial Research Organisation and Australian Wool Innovation Limited	2009-02-10
AdvancedAT-58	Commonwealth Scientific and Industrial Research Organisation and Australian Wool Innovation Limited	2009-02-10
AdvancedAT-59	Commonwealth Scientific and Industrial Research Organisation and Australian Wool Innovation Limited	2009-02-10
AdvancedAT-6	Commonwealth Scientific and Industrial Research Organisation and Australian Wool Innovation Limited	2009-02-10
AdvancedAT-60	Commonwealth Scientific and Industrial Research Organisation and Australian Wool Innovation Limited	2009-02-10
AdvancedAT-61	Commonwealth Scientific and Industrial Research Organisation and Australian Wool Innovation Limited	2009-02-10
AdvancedAT-62	Commonwealth Scientific and Industrial Research Organisation and Australian Wool Innovation Limited	2009-02-10
AdvancedAT-63	Commonwealth Scientific and Industrial Research Organisation and Australian Wool Innovation Limited	2009-02-10
AdvancedAT-64	Commonwealth Scientific and Industrial Research Organisation and Australian Wool Innovation Limited	2009-02-10
AdvancedAT-65	Commonwealth Scientific and Industrial Research Organisation and Australian Wool Innovation Limited	2009-02-10
AdvancedAT-66	Commonwealth Scientific and Industrial Research Organisation and Australian Wool Innovation Limited	2009-02-10
AdvancedAT-67	Commonwealth Scientific and Industrial Research Organisation and Australian Wool Innovation Limited	2009-02-10
AdvancedAT-68	Commonwealth Scientific and Industrial Research Organisation and Australian Wool Innovation Limited	2009-02-10
AdvancedAT-69	Commonwealth Scientific and Industrial Research Organisation and Australian Wool Innovation Limited	2009-02-10
AdvancedAT-7	Commonwealth Scientific and Industrial Research Organisation and Australian Wool Innovation Limited	2009-02-10
AdvancedAT-70	Commonwealth Scientific and Industrial Research Organisation and Australian Wool Innovation Limited	2009-02-10
AdvancedAT-71	Commonwealth Scientific and Industrial Research Organisation and Australian Wool Innovation Limited	2009-02-10
AdvancedAT-72	Commonwealth Scientific and Industrial Research Organisation and Australian Wool Innovation Limited	2009-02-10
AdvancedAT-73	Commonwealth Scientific and Industrial Research Organisation and Australian Wool Innovation Limited	2009-02-10
AdvancedAT-74	Commonwealth Scientific and Industrial Research Organisation and Australian Wool Innovation Limited	2009-02-10
AdvancedAT-75	Commonwealth Scientific and Industrial Research Organisation and Australian Wool Innovation Limited	2009-02-10
AdvancedAT-76	Commonwealth Scientific and Industrial Research Organisation and Australian Wool Innovation Limited	2009-02-10
AdvancedAT-77	Commonwealth Scientific and Industrial Research Organisation and Australian Wool Innovation Limited	2009-02-10
AdvancedAT-78	Commonwealth Scientific and Industrial Research Organisation and Australian Wool Innovation Limited	2009-02-10
AdvancedAT-79	Commonwealth Scientific and Industrial Research Organisation and Australian Wool Innovation Limited	2009-02-10
AdvancedAT-8	Commonwealth Scientific and Industrial Research Organisation and Australian Wool Innovation Limited	2009-02-10
AdvancedAT-80	Commonwealth Scientific and Industrial Research Organisation and Australian Wool Innovation Limited	2009-02-10
AdvancedAT-81	Commonwealth Scientific and Industrial Research Organisation and Australian Wool Innovation Limited	2009-02-10
AdvancedAT-82	Commonwealth Scientific and Industrial Research Organisation and Australian Wool Innovation Limited	2009-02-10
AdvancedAT-83	Commonwealth Scientific and Industrial Research Organisation and Australian Wool Innovation Limited	2009-02-10
AdvancedAT-84	Commonwealth Scientific and Industrial Research Organisation and Australian Wool Innovation Limited	2009-02-10
AdvancedAT-85	Commonwealth Scientific and Industrial Research Organisation and Australian Wool Innovation Limited	2009-02-10
AdvancedAT-86	Commonwealth Scientific and Industrial Research Organisation and Australian Wool Innovation Limited	2009-02-10
AdvancedAT-87	Commonwealth Scientific and Industrial Research Organisation and Australian Wool Innovation Limited	2009-02-10
AdvancedAT-88	Commonwealth Scientific and Industrial Research Organisation and Australian Wool Innovation Limited	2009-02-10
AdvancedAT-89	Commonwealth Scientific and Industrial Research Organisation and Australian Wool Innovation Limited	2009-02-10
AdvancedAT-9	Commonwealth Scientific and Industrial Research Organisation and Australian Wool Innovation Limited	2009-02-10
AdvancedAT-90	Commonwealth Scientific and Industrial Research Organisation and Australian Wool Innovation Limited	2009-02-10
AdvancedAT-91	Commonwealth Scientific and Industrial Research Organisation and Australian Wool Innovation Limited	2009-02-10
AdvancedAT-92	Commonwealth Scientific and Industrial Research Organisation and Australian Wool Innovation Limited	2009-02-10
AdvancedAT-93	Commonwealth Scientific and Industrial Research Organisation and Australian Wool Innovation Limited	2009-02-10
AdvancedAT-94	Commonwealth Scientific and Industrial Research Organisation and Australian Wool Innovation Limited	2009-02-10
AdvancedAT-95	Commonwealth Scientific and Industrial Research Organisation and Australian Wool Innovation Limited	2009-02-10
AdvancedAT-96	Commonwealth Scientific and Industrial Research Organisation and Australian Wool Innovation Limited	2009-02-10
AdvancedAT-97	Commonwealth Scientific and Industrial Research Organisation and Australian Wool Innovation Limited	2009-02-10
AdvancedAT-98	Commonwealth Scientific and Industrial Research Organisation and Australian Wool Innovation Limited	2009-02-10
AdvancedAT-99	Commonwealth Scientific and Industrial Research Organisation and Australian Wool Innovation Limited	2009-02-10
Holdfast-GT-1	Commonwealth Scientific and Industrial Research Organisation and Australian Wool Innovation Limited	2009-02-10
Holdfast-GT-10	Commonwealth Scientific and Industrial Research Organisation and Australian Wool Innovation Limited	2009-02-10
Holdfast-GT-11	Commonwealth Scientific and Industrial Research Organisation and Australian Wool Innovation Limited	2009-02-10
Holdfast-GT-12	Commonwealth Scientific and Industrial Research Organisation and Australian Wool Innovation Limited	2009-02-10
Holdfast-GT-13	Commonwealth Scientific and Industrial Research Organisation and Australian Wool Innovation Limited	2009-02-10
Holdfast-GT-14	Commonwealth Scientific and Industrial Research Organisation and Australian Wool Innovation Limited	2009-02-10
Holdfast-GT-15	Commonwealth Scientific and Industrial Research Organisation and Australian Wool Innovation Limited	2009-02-10
Holdfast-GT-16	Commonwealth Scientific and Industrial Research Organisation and Australian Wool Innovation Limited	2009-02-10
Holdfast-GT-17	Commonwealth Scientific and Industrial Research Organisation and Australian Wool Innovation Limited	2009-02-10
Holdfast-GT-18	Commonwealth Scientific and Industrial Research Organisation and Australian Wool Innovation Limited	2009-02-10
Holdfast-GT-19	Commonwealth Scientific and Industrial Research Organisation and Australian Wool Innovation Limited	2009-02-10
Holdfast-GT-2	Commonwealth Scientific and Industrial Research Organisation and Australian Wool Innovation Limited	2009-02-10
Holdfast-GT-20	Commonwealth Scientific and Industrial Research Organisation and Australian Wool Innovation Limited	2009-02-10
Holdfast-GT-21	Commonwealth Scientific and Industrial Research Organisation and Australian Wool Innovation Limited	2009-02-10
Holdfast-GT-22	Commonwealth Scientific and Industrial Research Organisation and Australian Wool Innovation Limited	2009-02-10
Holdfast-GT-23	Commonwealth Scientific and Industrial Research Organisation and Australian Wool Innovation Limited	2009-02-10
Holdfast-GT-24	Commonwealth Scientific and Industrial Research Organisation and Australian Wool Innovation Limited	2009-02-10
Holdfast-GT-25	Commonwealth Scientific and Industrial Research Organisation and Australian Wool Innovation Limited	2009-02-10
Holdfast-GT-26	Commonwealth Scientific and Industrial Research Organisation and Australian Wool Innovation Limited	2009-02-10
Holdfast-GT-27	Commonwealth Scientific and Industrial Research Organisation and Australian Wool Innovation Limited	2009-02-10
Holdfast-GT-28	Commonwealth Scientific and Industrial Research Organisation and Australian Wool Innovation Limited	2009-02-10
Holdfast-GT-29	Commonwealth Scientific and Industrial Research Organisation and Australian Wool Innovation Limited	2009-02-10
Holdfast-GT-3	Commonwealth Scientific and Industrial Research Organisation and Australian Wool Innovation Limited	2009-02-10
Holdfast-GT-30	Commonwealth Scientific and Industrial Research Organisation and Australian Wool Innovation Limited	2009-02-10
Holdfast-GT-31	Commonwealth Scientific and Industrial Research Organisation and Australian Wool Innovation Limited	2009-02-10
Holdfast-GT-32	Commonwealth Scientific and Industrial Research Organisation and Australian Wool Innovation Limited	2009-02-10
Holdfast-GT-33	Commonwealth Scientific and Industrial Research Organisation and Australian Wool Innovation Limited	2009-02-10
Holdfast-GT-34	Commonwealth Scientific and Industrial Research Organisation and Australian Wool Innovation Limited	2009-02-10
Holdfast-GT-35	Commonwealth Scientific and Industrial Research Organisation and Australian Wool Innovation Limited	2009-02-10
Holdfast-GT-36	Commonwealth Scientific and Industrial Research Organisation and Australian Wool Innovation Limited	2009-02-10
Holdfast-GT-37	Commonwealth Scientific and Industrial Research Organisation and Australian Wool Innovation Limited	2009-02-10
Holdfast-GT-38	Commonwealth Scientific and Industrial Research Organisation and Australian Wool Innovation Limited	2009-02-10
Holdfast-GT-39	Commonwealth Scientific and Industrial Research Organisation and Australian Wool Innovation Limited	2009-02-10
Holdfast-GT-4	Commonwealth Scientific and Industrial Research Organisation and Australian Wool Innovation Limited	2009-02-10
Holdfast-GT-40	Commonwealth Scientific and Industrial Research Organisation and Australian Wool Innovation Limited	2009-02-10
Holdfast-GT-41	Commonwealth Scientific and Industrial Research Organisation and Australian Wool Innovation Limited	2009-02-10
Holdfast-GT-42	Commonwealth Scientific and Industrial Research Organisation and Australian Wool Innovation Limited	2009-02-10
Holdfast-GT-43	Commonwealth Scientific and Industrial Research Organisation and Australian Wool Innovation Limited	2009-02-10
Holdfast-GT-44	Commonwealth Scientific and Industrial Research Organisation and Australian Wool Innovation Limited	2009-02-10
Holdfast-GT-45	Commonwealth Scientific and Industrial Research Organisation and Australian Wool Innovation Limited	2009-02-10
Holdfast-GT-46	Commonwealth Scientific and Industrial Research Organisation and Australian Wool Innovation Limited	2009-02-10
Holdfast-GT-47	Commonwealth Scientific and Industrial Research Organisation and Australian Wool Innovation Limited	2009-02-10
Holdfast-GT-48	Commonwealth Scientific and Industrial Research Organisation and Australian Wool Innovation Limited	2009-02-10
Holdfast-GT-49	Commonwealth Scientific and Industrial Research Organisation and Australian Wool Innovation Limited	2009-02-10
Holdfast-GT-5	Commonwealth Scientific and Industrial Research Organisation and Australian Wool Innovation Limited	2009-02-10
Holdfast-GT-50	Commonwealth Scientific and Industrial Research Organisation and Australian Wool Innovation Limited	2009-02-10
Holdfast-GT-6	Commonwealth Scientific and Industrial Research Organisation and Australian Wool Innovation Limited	2009-02-10
Holdfast-GT-7	Commonwealth Scientific and Industrial Research Organisation and Australian Wool Innovation Limited	2009-02-10
Holdfast-GT-8	Commonwealth Scientific and Industrial Research Organisation and Australian Wool Innovation Limited	2009-02-10
Holdfast-GT-9	Commonwealth Scientific and Industrial Research Organisation and Australian Wool Innovation Limited	2009-02-10
Landmaster-1	Commonwealth Scientific and Industrial Research Organisation	1996-08-16
Landmaster-10	Commonwealth Scientific and Industrial Research Organisation	1996-08-16
Landmaster-11	Commonwealth Scientific and Industrial Research Organisation	1996-08-16
Landmaster-12	Commonwealth Scientific and Industrial Research Organisation	1996-08-16
Landmaster-13	Commonwealth Scientific and Industrial Research Organisation	1996-08-16
Landmaster-14	Commonwealth Scientific and Industrial Research Organisation	1996-08-16
Landmaster-15	Commonwealth Scientific and Industrial Research Organisation	1996-08-16
Landmaster-16	Commonwealth Scientific and Industrial Research Organisation	1996-08-16
Landmaster-17	Commonwealth Scientific and Industrial Research Organisation	1996-08-16
Landmaster-18	Commonwealth Scientific and Industrial Research Organisation	1996-08-16
Landmaster-19	Commonwealth Scientific and Industrial Research Organisation	1996-08-16
Landmaster-2	Commonwealth Scientific and Industrial Research Organisation	1996-08-16
Landmaster-20	Commonwealth Scientific and Industrial Research Organisation	1996-08-16
Landmaster-21	Commonwealth Scientific and Industrial Research Organisation	1996-08-16
Landmaster-22	Commonwealth Scientific and Industrial Research Organisation	1996-08-16
Landmaster-23	Commonwealth Scientific and Industrial Research Organisation	1996-08-16
Landmaster-24	Commonwealth Scientific and Industrial Research Organisation	1996-08-16
Landmaster-25	Commonwealth Scientific and Industrial Research Organisation	1996-08-16
Landmaster-26	Commonwealth Scientific and Industrial Research Organisation	1996-08-16
Landmaster-27	Commonwealth Scientific and Industrial Research Organisation	1996-08-16
Landmaster-28	Commonwealth Scientific and Industrial Research Organisation	1996-08-16
Landmaster-29	Commonwealth Scientific and Industrial Research Organisation	1996-08-16
Landmaster-3	Commonwealth Scientific and Industrial Research Organisation	1996-08-16
Landmaster-30	Commonwealth Scientific and Industrial Research Organisation	1996-08-16
Landmaster-31	Commonwealth Scientific and Industrial Research Organisation	1996-08-16
Landmaster-32	Commonwealth Scientific and Industrial Research Organisation	1996-08-16
Landmaster-33	Commonwealth Scientific and Industrial Research Organisation	1996-08-16
Landmaster-34	Commonwealth Scientific and Industrial Research Organisation	1996-08-16
Landmaster-35	Commonwealth Scientific and Industrial Research Organisation	1996-08-16
Landmaster-36	Commonwealth Scientific and Industrial Research Organisation	1996-08-16
Landmaster-37	Commonwealth Scientific and Industrial Research Organisation	1996-08-16
Landmaster-38	Commonwealth Scientific and Industrial Research Organisation	1996-08-16
Landmaster-39	Commonwealth Scientific and Industrial Research Organisation	1996-08-16
Landmaster-4	Commonwealth Scientific and Industrial Research Organisation	1996-08-16
Landmaster-40	Commonwealth Scientific and Industrial Research Organisation	1996-08-16
Landmaster-5	Commonwealth Scientific and Industrial Research Organisation	1996-08-16
Landmaster-6	Commonwealth Scientific and Industrial Research Organisation	1996-08-16
Landmaster-7	Commonwealth Scientific and Industrial Research Organisation	1996-08-16
Landmaster-8	Commonwealth Scientific and Industrial Research Organisation	1996-08-16
Landmaster-9	Commonwealth Scientific and Industrial Research Organisation	1996-08-16
PWA-1	Commonwealth Scientific and Industrial Research Organisation	N/A
PWA-10	Commonwealth Scientific and Industrial Research Organisation	N/A
PWA-11	Commonwealth Scientific and Industrial Research Organisation	N/A
PWA-12	Commonwealth Scientific and Industrial Research Organisation	N/A
PWA-13	Commonwealth Scientific and Industrial Research Organisation	N/A
PWA-14	Commonwealth Scientific and Industrial Research Organisation	N/A
PWA-15	Commonwealth Scientific and Industrial Research Organisation	N/A
PWA-16	Commonwealth Scientific and Industrial Research Organisation	N/A
PWA-17	Commonwealth Scientific and Industrial Research Organisation	N/A
PWA-18	Commonwealth Scientific and Industrial Research Organisation	N/A
PWA-19	Commonwealth Scientific and Industrial Research Organisation	N/A
PWA-2	Commonwealth Scientific and Industrial Research Organisation	N/A
PWA-20	Commonwealth Scientific and Industrial Research Organisation	N/A
PWA-21	Commonwealth Scientific and Industrial Research Organisation	N/A
PWA-22	Commonwealth Scientific and Industrial Research Organisation	N/A
PWA-23	Commonwealth Scientific and Industrial Research Organisation	N/A
PWA-24	Commonwealth Scientific and Industrial Research Organisation	N/A
PWA-25	Commonwealth Scientific and Industrial Research Organisation	N/A
PWA-26	Commonwealth Scientific and Industrial Research Organisation	N/A
PWA-27	Commonwealth Scientific and Industrial Research Organisation	N/A
PWA-28	Commonwealth Scientific and Industrial Research Organisation	N/A
PWA-29	Commonwealth Scientific and Industrial Research Organisation	N/A
PWA-3	Commonwealth Scientific and Industrial Research Organisation	N/A
PWA-30	Commonwealth Scientific and Industrial Research Organisation	N/A
PWA-31	Commonwealth Scientific and Industrial Research Organisation	N/A
PWA-32	Commonwealth Scientific and Industrial Research Organisation	N/A
PWA-33	Commonwealth Scientific and Industrial Research Organisation	N/A
PWA-34	Commonwealth Scientific and Industrial Research Organisation	N/A
PWA-35	Commonwealth Scientific and Industrial Research Organisation	N/A
PWA-4	Commonwealth Scientific and Industrial Research Organisation	N/A
PWA-5	Commonwealth Scientific and Industrial Research Organisation	N/A
PWA-6	Commonwealth Scientific and Industrial Research Organisation	N/A
PWA-7	Commonwealth Scientific and Industrial Research Organisation	N/A
PWA-8	Commonwealth Scientific and Industrial Research Organisation	N/A
PWA-9	Commonwealth Scientific and Industrial Research Organisation	N/A

## Sheet: Perennial ryegrass
SNP Discovery Phase	Genotype name	Plant Details
1st	Aberdart-006	Wang, J., Pembleton, L.W., Baillie, R.C. et al. Mol Breeding (2014) 33: 435. doi:10.1007/s11032-013-9961-6
1st	Aberdart-009	Wang, J., Pembleton, L.W., Baillie, R.C. et al. Mol Breeding (2014) 33: 435. doi:10.1007/s11032-013-9961-6
1st	Aberdart-012	Wang, J., Pembleton, L.W., Baillie, R.C. et al. Mol Breeding (2014) 33: 435. doi:10.1007/s11032-013-9961-6
1st	Aberdart-021	Wang, J., Pembleton, L.W., Baillie, R.C. et al. Mol Breeding (2014) 33: 435. doi:10.1007/s11032-013-9961-6
1st	Aberdart-026	Wang, J., Pembleton, L.W., Baillie, R.C. et al. Mol Breeding (2014) 33: 435. doi:10.1007/s11032-013-9961-6
1st	Aberdart-036	Wang, J., Pembleton, L.W., Baillie, R.C. et al. Mol Breeding (2014) 33: 435. doi:10.1007/s11032-013-9961-6
1st	Aberdart-059	Wang, J., Pembleton, L.W., Baillie, R.C. et al. Mol Breeding (2014) 33: 435. doi:10.1007/s11032-013-9961-6
1st	Aberdart-063	Wang, J., Pembleton, L.W., Baillie, R.C. et al. Mol Breeding (2014) 33: 435. doi:10.1007/s11032-013-9961-6
1st	Aberdart-072	Wang, J., Pembleton, L.W., Baillie, R.C. et al. Mol Breeding (2014) 33: 435. doi:10.1007/s11032-013-9961-6
1st	Aberdart-075	Wang, J., Pembleton, L.W., Baillie, R.C. et al. Mol Breeding (2014) 33: 435. doi:10.1007/s11032-013-9961-6
1st	Aberdart-076	Wang, J., Pembleton, L.W., Baillie, R.C. et al. Mol Breeding (2014) 33: 435. doi:10.1007/s11032-013-9961-6
1st	Aberdart-079	Wang, J., Pembleton, L.W., Baillie, R.C. et al. Mol Breeding (2014) 33: 435. doi:10.1007/s11032-013-9961-6
1st	Aberdart-081	Wang, J., Pembleton, L.W., Baillie, R.C. et al. Mol Breeding (2014) 33: 435. doi:10.1007/s11032-013-9961-6
1st	Aberdart-082	Wang, J., Pembleton, L.W., Baillie, R.C. et al. Mol Breeding (2014) 33: 435. doi:10.1007/s11032-013-9961-6
1st	Aberdart-085	Wang, J., Pembleton, L.W., Baillie, R.C. et al. Mol Breeding (2014) 33: 435. doi:10.1007/s11032-013-9961-6
1st	Alto-001	Wang, J., Pembleton, L.W., Baillie, R.C. et al. Mol Breeding (2014) 33: 435. doi:10.1007/s11032-013-9961-6
1st	Alto-002	Wang, J., Pembleton, L.W., Baillie, R.C. et al. Mol Breeding (2014) 33: 435. doi:10.1007/s11032-013-9961-6
1st	Alto-033	Wang, J., Pembleton, L.W., Baillie, R.C. et al. Mol Breeding (2014) 33: 435. doi:10.1007/s11032-013-9961-6
1st	Alto-037	Wang, J., Pembleton, L.W., Baillie, R.C. et al. Mol Breeding (2014) 33: 435. doi:10.1007/s11032-013-9961-6
1st	Alto-043	Wang, J., Pembleton, L.W., Baillie, R.C. et al. Mol Breeding (2014) 33: 435. doi:10.1007/s11032-013-9961-6
1st	Alto-049	Wang, J., Pembleton, L.W., Baillie, R.C. et al. Mol Breeding (2014) 33: 435. doi:10.1007/s11032-013-9961-6
1st	Alto-051	Wang, J., Pembleton, L.W., Baillie, R.C. et al. Mol Breeding (2014) 33: 435. doi:10.1007/s11032-013-9961-6
1st	Alto-060	Wang, J., Pembleton, L.W., Baillie, R.C. et al. Mol Breeding (2014) 33: 435. doi:10.1007/s11032-013-9961-6
1st	Alto-074	Wang, J., Pembleton, L.W., Baillie, R.C. et al. Mol Breeding (2014) 33: 435. doi:10.1007/s11032-013-9961-6
1st	Alto-079	Wang, J., Pembleton, L.W., Baillie, R.C. et al. Mol Breeding (2014) 33: 435. doi:10.1007/s11032-013-9961-6
1st	Alto-096	Wang, J., Pembleton, L.W., Baillie, R.C. et al. Mol Breeding (2014) 33: 435. doi:10.1007/s11032-013-9961-6
1st	Alto-123	Wang, J., Pembleton, L.W., Baillie, R.C. et al. Mol Breeding (2014) 33: 435. doi:10.1007/s11032-013-9961-6
1st	Alto-150	Wang, J., Pembleton, L.W., Baillie, R.C. et al. Mol Breeding (2014) 33: 435. doi:10.1007/s11032-013-9961-6
1st	Alto-151	Wang, J., Pembleton, L.W., Baillie, R.C. et al. Mol Breeding (2014) 33: 435. doi:10.1007/s11032-013-9961-6
1st	Alto-152	Wang, J., Pembleton, L.W., Baillie, R.C. et al. Mol Breeding (2014) 33: 435. doi:10.1007/s11032-013-9961-6
1st	Alto-172	Wang, J., Pembleton, L.W., Baillie, R.C. et al. Mol Breeding (2014) 33: 435. doi:10.1007/s11032-013-9961-6
1st	Alto-179	Wang, J., Pembleton, L.W., Baillie, R.C. et al. Mol Breeding (2014) 33: 435. doi:10.1007/s11032-013-9961-6
1st	AMP-113	Wang, J., Pembleton, L.W., Baillie, R.C. et al. Mol Breeding (2014) 33: 435. doi:10.1007/s11032-013-9961-6
1st	AMP-125	Wang, J., Pembleton, L.W., Baillie, R.C. et al. Mol Breeding (2014) 33: 435. doi:10.1007/s11032-013-9961-6
1st	Arrow-032	Wang, J., Pembleton, L.W., Baillie, R.C. et al. Mol Breeding (2014) 33: 435. doi:10.1007/s11032-013-9961-6
1st	Arrow-037	Wang, J., Pembleton, L.W., Baillie, R.C. et al. Mol Breeding (2014) 33: 435. doi:10.1007/s11032-013-9961-6
1st	Arrow-061	Wang, J., Pembleton, L.W., Baillie, R.C. et al. Mol Breeding (2014) 33: 435. doi:10.1007/s11032-013-9961-6
1st	Arrow-070	Wang, J., Pembleton, L.W., Baillie, R.C. et al. Mol Breeding (2014) 33: 435. doi:10.1007/s11032-013-9961-6
1st	LP423-002	Wang, J., Pembleton, L.W., Baillie, R.C. et al. Mol Breeding (2014) 33: 435. doi:10.1007/s11032-013-9961-6
1st	LP423-004	Wang, J., Pembleton, L.W., Baillie, R.C. et al. Mol Breeding (2014) 33: 435. doi:10.1007/s11032-013-9961-6
1st	LP423-014	Wang, J., Pembleton, L.W., Baillie, R.C. et al. Mol Breeding (2014) 33: 435. doi:10.1007/s11032-013-9961-6
1st	LP423-018	Wang, J., Pembleton, L.W., Baillie, R.C. et al. Mol Breeding (2014) 33: 435. doi:10.1007/s11032-013-9961-6
1st	LP423-037	Wang, J., Pembleton, L.W., Baillie, R.C. et al. Mol Breeding (2014) 33: 435. doi:10.1007/s11032-013-9961-6
1st	LP423-040	Wang, J., Pembleton, L.W., Baillie, R.C. et al. Mol Breeding (2014) 33: 435. doi:10.1007/s11032-013-9961-6
1st	LP423-044	Wang, J., Pembleton, L.W., Baillie, R.C. et al. Mol Breeding (2014) 33: 435. doi:10.1007/s11032-013-9961-6
1st	LP423-045	Wang, J., Pembleton, L.W., Baillie, R.C. et al. Mol Breeding (2014) 33: 435. doi:10.1007/s11032-013-9961-6
1st	LP423-049	Wang, J., Pembleton, L.W., Baillie, R.C. et al. Mol Breeding (2014) 33: 435. doi:10.1007/s11032-013-9961-6
1st	LP423-061	Wang, J., Pembleton, L.W., Baillie, R.C. et al. Mol Breeding (2014) 33: 435. doi:10.1007/s11032-013-9961-6
1st	LP423-066	Wang, J., Pembleton, L.W., Baillie, R.C. et al. Mol Breeding (2014) 33: 435. doi:10.1007/s11032-013-9961-6
1st	LP423-067	Wang, J., Pembleton, L.W., Baillie, R.C. et al. Mol Breeding (2014) 33: 435. doi:10.1007/s11032-013-9961-6
1st	LP423-071	Wang, J., Pembleton, L.W., Baillie, R.C. et al. Mol Breeding (2014) 33: 435. doi:10.1007/s11032-013-9961-6
1st	LP423-073	Wang, J., Pembleton, L.W., Baillie, R.C. et al. Mol Breeding (2014) 33: 435. doi:10.1007/s11032-013-9961-6
1st	LP423-079	Wang, J., Pembleton, L.W., Baillie, R.C. et al. Mol Breeding (2014) 33: 435. doi:10.1007/s11032-013-9961-6
1st	LP423-080	Wang, J., Pembleton, L.W., Baillie, R.C. et al. Mol Breeding (2014) 33: 435. doi:10.1007/s11032-013-9961-6
1st	Lp423-082	Wang, J., Pembleton, L.W., Baillie, R.C. et al. Mol Breeding (2014) 33: 435. doi:10.1007/s11032-013-9961-6
1st	Lp423-084	Wang, J., Pembleton, L.W., Baillie, R.C. et al. Mol Breeding (2014) 33: 435. doi:10.1007/s11032-013-9961-6
1st	LP423-092	Wang, J., Pembleton, L.W., Baillie, R.C. et al. Mol Breeding (2014) 33: 435. doi:10.1007/s11032-013-9961-6
1st	Lp423-095	Wang, J., Pembleton, L.W., Baillie, R.C. et al. Mol Breeding (2014) 33: 435. doi:10.1007/s11032-013-9961-6
1st	LP423-096	Wang, J., Pembleton, L.W., Baillie, R.C. et al. Mol Breeding (2014) 33: 435. doi:10.1007/s11032-013-9961-6
1st	LP443-007	Wang, J., Pembleton, L.W., Baillie, R.C. et al. Mol Breeding (2014) 33: 435. doi:10.1007/s11032-013-9961-6
1st	LP443-011	Wang, J., Pembleton, L.W., Baillie, R.C. et al. Mol Breeding (2014) 33: 435. doi:10.1007/s11032-013-9961-6
1st	LP443-021	Wang, J., Pembleton, L.W., Baillie, R.C. et al. Mol Breeding (2014) 33: 435. doi:10.1007/s11032-013-9961-6
1st	LP443-075	Wang, J., Pembleton, L.W., Baillie, R.C. et al. Mol Breeding (2014) 33: 435. doi:10.1007/s11032-013-9961-6
1st	LP534-006	Wang, J., Pembleton, L.W., Baillie, R.C. et al. Mol Breeding (2014) 33: 435. doi:10.1007/s11032-013-9961-6
1st	LP534-010	Wang, J., Pembleton, L.W., Baillie, R.C. et al. Mol Breeding (2014) 33: 435. doi:10.1007/s11032-013-9961-6
1st	LP534-017	Wang, J., Pembleton, L.W., Baillie, R.C. et al. Mol Breeding (2014) 33: 435. doi:10.1007/s11032-013-9961-6
1st	LP534-066	Wang, J., Pembleton, L.W., Baillie, R.C. et al. Mol Breeding (2014) 33: 435. doi:10.1007/s11032-013-9961-6
1st	Lp534-094	Wang, J., Pembleton, L.W., Baillie, R.C. et al. Mol Breeding (2014) 33: 435. doi:10.1007/s11032-013-9961-6
1st	LP534-095	Wang, J., Pembleton, L.W., Baillie, R.C. et al. Mol Breeding (2014) 33: 435. doi:10.1007/s11032-013-9961-6
1st	LP534-096	Wang, J., Pembleton, L.W., Baillie, R.C. et al. Mol Breeding (2014) 33: 435. doi:10.1007/s11032-013-9961-6
1st	LP534-104	Wang, J., Pembleton, L.W., Baillie, R.C. et al. Mol Breeding (2014) 33: 435. doi:10.1007/s11032-013-9961-6
1st	LP534-180	Wang, J., Pembleton, L.W., Baillie, R.C. et al. Mol Breeding (2014) 33: 435. doi:10.1007/s11032-013-9961-6
1st	Matrix-030	Wang, J., Pembleton, L.W., Baillie, R.C. et al. Mol Breeding (2014) 33: 435. doi:10.1007/s11032-013-9961-6
1st	Matrix-053	Wang, J., Pembleton, L.W., Baillie, R.C. et al. Mol Breeding (2014) 33: 435. doi:10.1007/s11032-013-9961-6
1st	Matrix-061	Wang, J., Pembleton, L.W., Baillie, R.C. et al. Mol Breeding (2014) 33: 435. doi:10.1007/s11032-013-9961-6
1st	Matrix-089	Wang, J., Pembleton, L.W., Baillie, R.C. et al. Mol Breeding (2014) 33: 435. doi:10.1007/s11032-013-9961-6
1st	PG150-022	Wang, J., Pembleton, L.W., Baillie, R.C. et al. Mol Breeding (2014) 33: 435. doi:10.1007/s11032-013-9961-6
1st	PG150-026	Wang, J., Pembleton, L.W., Baillie, R.C. et al. Mol Breeding (2014) 33: 435. doi:10.1007/s11032-013-9961-6
1st	PG150-043	Wang, J., Pembleton, L.W., Baillie, R.C. et al. Mol Breeding (2014) 33: 435. doi:10.1007/s11032-013-9961-6
1st	pgOne50-067	Wang, J., Pembleton, L.W., Baillie, R.C. et al. Mol Breeding (2014) 33: 435. doi:10.1007/s11032-013-9961-6
1st	pgOne50-030	Wang, J., Pembleton, L.W., Baillie, R.C. et al. Mol Breeding (2014) 33: 435. doi:10.1007/s11032-013-9961-6
1st	NAXAU 9239	Wang, J., Pembleton, L.W., Baillie, R.C. et al. Mol Breeding (2014) 33: 435. doi:10.1007/s11032-013-9961-6
1st	Lp534-042	Wang, J., Pembleton, L.W., Baillie, R.C. et al. Mol Breeding (2014) 33: 435. doi:10.1007/s11032-013-9961-6
2nd	Alto-002_x_Lp423-080_P-100	Wang, J., Pembleton, L.W., Baillie, R.C. et al. Mol Breeding (2014) 33: 435. doi:10.1007/s11032-013-9961-6
2nd	Alto-002_x_Lp423-080_P-098	Wang, J., Pembleton, L.W., Baillie, R.C. et al. Mol Breeding (2014) 33: 435. doi:10.1007/s11032-013-9961-6
2nd	Alto-002_x_Lp423-080_P-097	Wang, J., Pembleton, L.W., Baillie, R.C. et al. Mol Breeding (2014) 33: 435. doi:10.1007/s11032-013-9961-6
2nd	Alto-002_x_Lp423-080_P-096	Wang, J., Pembleton, L.W., Baillie, R.C. et al. Mol Breeding (2014) 33: 435. doi:10.1007/s11032-013-9961-6
2nd	Alto-002_x_Lp423-080_P-095	Wang, J., Pembleton, L.W., Baillie, R.C. et al. Mol Breeding (2014) 33: 435. doi:10.1007/s11032-013-9961-6
2nd	Alto-002_x_Lp423-080_P-094	Wang, J., Pembleton, L.W., Baillie, R.C. et al. Mol Breeding (2014) 33: 435. doi:10.1007/s11032-013-9961-6
2nd	Alto-002_x_Lp423-080_P-093	Wang, J., Pembleton, L.W., Baillie, R.C. et al. Mol Breeding (2014) 33: 435. doi:10.1007/s11032-013-9961-6
2nd	Alto-002_x_Lp423-080_P-092	Wang, J., Pembleton, L.W., Baillie, R.C. et al. Mol Breeding (2014) 33: 435. doi:10.1007/s11032-013-9961-6
2nd	Alto-002_x_Lp423-080_P-091	Wang, J., Pembleton, L.W., Baillie, R.C. et al. Mol Breeding (2014) 33: 435. doi:10.1007/s11032-013-9961-6
2nd	Alto-002_x_Lp423-080_P-088	Wang, J., Pembleton, L.W., Baillie, R.C. et al. Mol Breeding (2014) 33: 435. doi:10.1007/s11032-013-9961-6
2nd	Alto-002_x_Lp423-080_P-087	Wang, J., Pembleton, L.W., Baillie, R.C. et al. Mol Breeding (2014) 33: 435. doi:10.1007/s11032-013-9961-6
2nd	Alto-002_x_Lp423-080_P-086	Wang, J., Pembleton, L.W., Baillie, R.C. et al. Mol Breeding (2014) 33: 435. doi:10.1007/s11032-013-9961-6
2nd	Alto-002_x_Lp423-080_P-085	Wang, J., Pembleton, L.W., Baillie, R.C. et al. Mol Breeding (2014) 33: 435. doi:10.1007/s11032-013-9961-6
2nd	Alto-002_x_Lp423-080_P-084	Wang, J., Pembleton, L.W., Baillie, R.C. et al. Mol Breeding (2014) 33: 435. doi:10.1007/s11032-013-9961-6
2nd	Alto-002_x_Lp423-080_P-083	Wang, J., Pembleton, L.W., Baillie, R.C. et al. Mol Breeding (2014) 33: 435. doi:10.1007/s11032-013-9961-6
2nd	Alto-002_x_Lp423-080_P-082	Wang, J., Pembleton, L.W., Baillie, R.C. et al. Mol Breeding (2014) 33: 435. doi:10.1007/s11032-013-9961-6
2nd	Alto-002_x_Lp423-080_P-081	Wang, J., Pembleton, L.W., Baillie, R.C. et al. Mol Breeding (2014) 33: 435. doi:10.1007/s11032-013-9961-6
2nd	Alto-002_x_Lp423-080_P-080	Wang, J., Pembleton, L.W., Baillie, R.C. et al. Mol Breeding (2014) 33: 435. doi:10.1007/s11032-013-9961-6
2nd	Alto-002_x_Lp423-080_P-079	Wang, J., Pembleton, L.W., Baillie, R.C. et al. Mol Breeding (2014) 33: 435. doi:10.1007/s11032-013-9961-6
2nd	Alto-002_x_Lp423-080_P-078	Wang, J., Pembleton, L.W., Baillie, R.C. et al. Mol Breeding (2014) 33: 435. doi:10.1007/s11032-013-9961-6
2nd	Alto-002_x_Lp423-080_P-077	Wang, J., Pembleton, L.W., Baillie, R.C. et al. Mol Breeding (2014) 33: 435. doi:10.1007/s11032-013-9961-6
2nd	Alto-002_x_Lp423-080_P-076	Wang, J., Pembleton, L.W., Baillie, R.C. et al. Mol Breeding (2014) 33: 435. doi:10.1007/s11032-013-9961-6
2nd	Alto-002_x_Lp423-080_P-075	Wang, J., Pembleton, L.W., Baillie, R.C. et al. Mol Breeding (2014) 33: 435. doi:10.1007/s11032-013-9961-6
2nd	Alto-002_x_Lp423-080_P-074	Wang, J., Pembleton, L.W., Baillie, R.C. et al. Mol Breeding (2014) 33: 435. doi:10.1007/s11032-013-9961-6
2nd	Alto-002_x_Lp423-080_P-073	Wang, J., Pembleton, L.W., Baillie, R.C. et al. Mol Breeding (2014) 33: 435. doi:10.1007/s11032-013-9961-6
2nd	Alto-002_x_Lp423-080_P-072	Wang, J., Pembleton, L.W., Baillie, R.C. et al. Mol Breeding (2014) 33: 435. doi:10.1007/s11032-013-9961-6
2nd	Alto-002_x_Lp423-080_P-071	Wang, J., Pembleton, L.W., Baillie, R.C. et al. Mol Breeding (2014) 33: 435. doi:10.1007/s11032-013-9961-6
2nd	Alto-002_x_Lp423-080_P-070	Wang, J., Pembleton, L.W., Baillie, R.C. et al. Mol Breeding (2014) 33: 435. doi:10.1007/s11032-013-9961-6
2nd	Alto-002_x_Lp423-080_P-069	Wang, J., Pembleton, L.W., Baillie, R.C. et al. Mol Breeding (2014) 33: 435. doi:10.1007/s11032-013-9961-6
2nd	Alto-002_x_Lp423-080_P-067	Wang, J., Pembleton, L.W., Baillie, R.C. et al. Mol Breeding (2014) 33: 435. doi:10.1007/s11032-013-9961-6
2nd	Alto-002_x_Lp423-080_P-066	Wang, J., Pembleton, L.W., Baillie, R.C. et al. Mol Breeding (2014) 33: 435. doi:10.1007/s11032-013-9961-6
2nd	Alto-002_x_Lp423-080_P-065	Wang, J., Pembleton, L.W., Baillie, R.C. et al. Mol Breeding (2014) 33: 435. doi:10.1007/s11032-013-9961-6
2nd	Alto-002_x_Lp423-080_P-064	Wang, J., Pembleton, L.W., Baillie, R.C. et al. Mol Breeding (2014) 33: 435. doi:10.1007/s11032-013-9961-6
2nd	Alto-002_x_Lp423-080_P-063	Wang, J., Pembleton, L.W., Baillie, R.C. et al. Mol Breeding (2014) 33: 435. doi:10.1007/s11032-013-9961-6
2nd	Alto-002_x_Lp423-080_P-062	Wang, J., Pembleton, L.W., Baillie, R.C. et al. Mol Breeding (2014) 33: 435. doi:10.1007/s11032-013-9961-6
2nd	Alto-002_x_Lp423-080_P-061	Wang, J., Pembleton, L.W., Baillie, R.C. et al. Mol Breeding (2014) 33: 435. doi:10.1007/s11032-013-9961-6
2nd	Alto-002_x_Lp423-080_P-060	Wang, J., Pembleton, L.W., Baillie, R.C. et al. Mol Breeding (2014) 33: 435. doi:10.1007/s11032-013-9961-6
2nd	Alto-002_x_Lp423-080_P-059	Wang, J., Pembleton, L.W., Baillie, R.C. et al. Mol Breeding (2014) 33: 435. doi:10.1007/s11032-013-9961-6
2nd	Alto-002_x_Lp423-080_P-058	Wang, J., Pembleton, L.W., Baillie, R.C. et al. Mol Breeding (2014) 33: 435. doi:10.1007/s11032-013-9961-6
2nd	Alto-002_x_Lp423-080_P-057	Wang, J., Pembleton, L.W., Baillie, R.C. et al. Mol Breeding (2014) 33: 435. doi:10.1007/s11032-013-9961-6
2nd	Alto-002_x_Lp423-080_P-056	Wang, J., Pembleton, L.W., Baillie, R.C. et al. Mol Breeding (2014) 33: 435. doi:10.1007/s11032-013-9961-6
2nd	Alto-002_x_Lp423-080_P-055	Wang, J., Pembleton, L.W., Baillie, R.C. et al. Mol Breeding (2014) 33: 435. doi:10.1007/s11032-013-9961-6
2nd	Alto-002_x_Lp423-080_P-054	Wang, J., Pembleton, L.W., Baillie, R.C. et al. Mol Breeding (2014) 33: 435. doi:10.1007/s11032-013-9961-6
2nd	Alto-002_x_Lp423-080_P-053	Wang, J., Pembleton, L.W., Baillie, R.C. et al. Mol Breeding (2014) 33: 435. doi:10.1007/s11032-013-9961-6
2nd	Alto-002_x_Lp423-080_P-052	Wang, J., Pembleton, L.W., Baillie, R.C. et al. Mol Breeding (2014) 33: 435. doi:10.1007/s11032-013-9961-6
2nd	Alto-002_x_Lp423-080_P-051	Wang, J., Pembleton, L.W., Baillie, R.C. et al. Mol Breeding (2014) 33: 435. doi:10.1007/s11032-013-9961-6
2nd	Alto-002_x_Lp423-080_P-050	Wang, J., Pembleton, L.W., Baillie, R.C. et al. Mol Breeding (2014) 33: 435. doi:10.1007/s11032-013-9961-6
2nd	Alto-002_x_Lp423-080_P-049	Wang, J., Pembleton, L.W., Baillie, R.C. et al. Mol Breeding (2014) 33: 435. doi:10.1007/s11032-013-9961-6
2nd	Alto-002_x_Lp423-080_P-048	Wang, J., Pembleton, L.W., Baillie, R.C. et al. Mol Breeding (2014) 33: 435. doi:10.1007/s11032-013-9961-6
2nd	Alto-002_x_Lp423-080_P-047	Wang, J., Pembleton, L.W., Baillie, R.C. et al. Mol Breeding (2014) 33: 435. doi:10.1007/s11032-013-9961-6
2nd	Alto-002_x_Lp423-080_P-046	Wang, J., Pembleton, L.W., Baillie, R.C. et al. Mol Breeding (2014) 33: 435. doi:10.1007/s11032-013-9961-6
2nd	Alto-002_x_Lp423-080_P-045	Wang, J., Pembleton, L.W., Baillie, R.C. et al. Mol Breeding (2014) 33: 435. doi:10.1007/s11032-013-9961-6
2nd	Alto-002_x_Lp423-080_P-044	Wang, J., Pembleton, L.W., Baillie, R.C. et al. Mol Breeding (2014) 33: 435. doi:10.1007/s11032-013-9961-6
2nd	Alto-002_x_Lp423-080_P-043	Wang, J., Pembleton, L.W., Baillie, R.C. et al. Mol Breeding (2014) 33: 435. doi:10.1007/s11032-013-9961-6
2nd	Alto-002_x_Lp423-080_P-042	Wang, J., Pembleton, L.W., Baillie, R.C. et al. Mol Breeding (2014) 33: 435. doi:10.1007/s11032-013-9961-6
2nd	Alto-002_x_Lp423-080_P-041	Wang, J., Pembleton, L.W., Baillie, R.C. et al. Mol Breeding (2014) 33: 435. doi:10.1007/s11032-013-9961-6
2nd	Alto-002_x_Lp423-080_P-040	Wang, J., Pembleton, L.W., Baillie, R.C. et al. Mol Breeding (2014) 33: 435. doi:10.1007/s11032-013-9961-6
2nd	Alto-002_x_Lp423-080_P-039	Wang, J., Pembleton, L.W., Baillie, R.C. et al. Mol Breeding (2014) 33: 435. doi:10.1007/s11032-013-9961-6
2nd	Alto-002_x_Lp423-080_P-038	Wang, J., Pembleton, L.W., Baillie, R.C. et al. Mol Breeding (2014) 33: 435. doi:10.1007/s11032-013-9961-6
2nd	Alto-002_x_Lp423-080_P-037	Wang, J., Pembleton, L.W., Baillie, R.C. et al. Mol Breeding (2014) 33: 435. doi:10.1007/s11032-013-9961-6
2nd	Alto-002_x_Lp423-080_P-036	Wang, J., Pembleton, L.W., Baillie, R.C. et al. Mol Breeding (2014) 33: 435. doi:10.1007/s11032-013-9961-6
2nd	Alto-002_x_Lp423-080_P-035	Wang, J., Pembleton, L.W., Baillie, R.C. et al. Mol Breeding (2014) 33: 435. doi:10.1007/s11032-013-9961-6
2nd	Alto-002_x_Lp423-080_P-034	Wang, J., Pembleton, L.W., Baillie, R.C. et al. Mol Breeding (2014) 33: 435. doi:10.1007/s11032-013-9961-6
2nd	Alto-002_x_Lp423-080_P-033	Wang, J., Pembleton, L.W., Baillie, R.C. et al. Mol Breeding (2014) 33: 435. doi:10.1007/s11032-013-9961-6
2nd	Alto-002_x_Lp423-080_P-032	Wang, J., Pembleton, L.W., Baillie, R.C. et al. Mol Breeding (2014) 33: 435. doi:10.1007/s11032-013-9961-6
2nd	Alto-002_x_Lp423-080_P-031	Wang, J., Pembleton, L.W., Baillie, R.C. et al. Mol Breeding (2014) 33: 435. doi:10.1007/s11032-013-9961-6
2nd	Alto-002_x_Lp423-080_P-030	Wang, J., Pembleton, L.W., Baillie, R.C. et al. Mol Breeding (2014) 33: 435. doi:10.1007/s11032-013-9961-6
2nd	Alto-002_x_Lp423-080_P-029	Wang, J., Pembleton, L.W., Baillie, R.C. et al. Mol Breeding (2014) 33: 435. doi:10.1007/s11032-013-9961-6
2nd	Alto-002_x_Lp423-080_P-028	Wang, J., Pembleton, L.W., Baillie, R.C. et al. Mol Breeding (2014) 33: 435. doi:10.1007/s11032-013-9961-6
2nd	Alto-002_x_Lp423-080_P-027	Wang, J., Pembleton, L.W., Baillie, R.C. et al. Mol Breeding (2014) 33: 435. doi:10.1007/s11032-013-9961-6
2nd	Alto-002_x_Lp423-080_P-026	Wang, J., Pembleton, L.W., Baillie, R.C. et al. Mol Breeding (2014) 33: 435. doi:10.1007/s11032-013-9961-6
2nd	Alto-002_x_Lp423-080_P-025	Wang, J., Pembleton, L.W., Baillie, R.C. et al. Mol Breeding (2014) 33: 435. doi:10.1007/s11032-013-9961-6
2nd	Alto-002_x_Lp423-080_P-024	Wang, J., Pembleton, L.W., Baillie, R.C. et al. Mol Breeding (2014) 33: 435. doi:10.1007/s11032-013-9961-6
2nd	Alto-002_x_Lp423-080_P-023	Wang, J., Pembleton, L.W., Baillie, R.C. et al. Mol Breeding (2014) 33: 435. doi:10.1007/s11032-013-9961-6
2nd	Alto-002_x_Lp423-080_P-022	Wang, J., Pembleton, L.W., Baillie, R.C. et al. Mol Breeding (2014) 33: 435. doi:10.1007/s11032-013-9961-6
2nd	Alto-002_x_Lp423-080_P-021	Wang, J., Pembleton, L.W., Baillie, R.C. et al. Mol Breeding (2014) 33: 435. doi:10.1007/s11032-013-9961-6
2nd	Alto-002_x_Lp423-080_P-020	Wang, J., Pembleton, L.W., Baillie, R.C. et al. Mol Breeding (2014) 33: 435. doi:10.1007/s11032-013-9961-6
2nd	Alto-002_x_Lp423-080_P-019	Wang, J., Pembleton, L.W., Baillie, R.C. et al. Mol Breeding (2014) 33: 435. doi:10.1007/s11032-013-9961-6
2nd	Alto-002_x_Lp423-080_P-018	Wang, J., Pembleton, L.W., Baillie, R.C. et al. Mol Breeding (2014) 33: 435. doi:10.1007/s11032-013-9961-6
2nd	Alto-002_x_Lp423-080_P-017	Wang, J., Pembleton, L.W., Baillie, R.C. et al. Mol Breeding (2014) 33: 435. doi:10.1007/s11032-013-9961-6
2nd	Alto-002_x_Lp423-080_P-016	Wang, J., Pembleton, L.W., Baillie, R.C. et al. Mol Breeding (2014) 33: 435. doi:10.1007/s11032-013-9961-6
2nd	Alto-002_x_Lp423-080_P-015	Wang, J., Pembleton, L.W., Baillie, R.C. et al. Mol Breeding (2014) 33: 435. doi:10.1007/s11032-013-9961-6
2nd	Alto-002_x_Lp423-080_P-014	Wang, J., Pembleton, L.W., Baillie, R.C. et al. Mol Breeding (2014) 33: 435. doi:10.1007/s11032-013-9961-6
2nd	Alto-002_x_Lp423-080_P-012	Wang, J., Pembleton, L.W., Baillie, R.C. et al. Mol Breeding (2014) 33: 435. doi:10.1007/s11032-013-9961-6
2nd	Alto-002_x_Lp423-080_P-011	Wang, J., Pembleton, L.W., Baillie, R.C. et al. Mol Breeding (2014) 33: 435. doi:10.1007/s11032-013-9961-6
2nd	Alto-002_x_Lp423-080_P-010	Wang, J., Pembleton, L.W., Baillie, R.C. et al. Mol Breeding (2014) 33: 435. doi:10.1007/s11032-013-9961-6
2nd	Alto-002_x_Lp423-080_P-009	Wang, J., Pembleton, L.W., Baillie, R.C. et al. Mol Breeding (2014) 33: 435. doi:10.1007/s11032-013-9961-6
2nd	Alto-002_x_Lp423-080_P-008	Wang, J., Pembleton, L.W., Baillie, R.C. et al. Mol Breeding (2014) 33: 435. doi:10.1007/s11032-013-9961-6
2nd	Alto-002_x_Lp423-080_P-007	Wang, J., Pembleton, L.W., Baillie, R.C. et al. Mol Breeding (2014) 33: 435. doi:10.1007/s11032-013-9961-6
2nd	Alto-002_x_Lp423-080_P-006	Wang, J., Pembleton, L.W., Baillie, R.C. et al. Mol Breeding (2014) 33: 435. doi:10.1007/s11032-013-9961-6
2nd	Alto-002_x_Lp423-080_P-005	Wang, J., Pembleton, L.W., Baillie, R.C. et al. Mol Breeding (2014) 33: 435. doi:10.1007/s11032-013-9961-6
2nd	Alto-002_x_Lp423-080_P-004	Wang, J., Pembleton, L.W., Baillie, R.C. et al. Mol Breeding (2014) 33: 435. doi:10.1007/s11032-013-9961-6
2nd	Alto-002_x_Lp423-080_P-003	Wang, J., Pembleton, L.W., Baillie, R.C. et al. Mol Breeding (2014) 33: 435. doi:10.1007/s11032-013-9961-6
2nd	Alto-002_x_Lp423-080_P-002	Wang, J., Pembleton, L.W., Baillie, R.C. et al. Mol Breeding (2014) 33: 435. doi:10.1007/s11032-013-9961-6
2nd	Alto-002_x_Lp423-080_P-001	Wang, J., Pembleton, L.W., Baillie, R.C. et al. Mol Breeding (2014) 33: 435. doi:10.1007/s11032-013-9961-6
